# Supplementary material for: SMRT sequencing of a full-length transcriptome reveals transcript variants involved in C18 unsaturated fatty acid biosynthesis and metabolism pathways at chilling temperature in Pennisetum giganteum
Source: BMC Genomics. 2020 Jan 16;21:52. doi: 10.1186/s12864-019-6441-3 (PMC6966868; doi:10.1186/s12864-019-6441-3)
Supplement: Supplementary file 4 — Additional file 4 Table S1. Characteristic of output data of SMRT sequencing. [file 12864_2019_6441_MOESM4_ESM.xlsx]

## Sheet: Sheet1
Table S1. Characteristic of output data of SMRT sequencing.
Sample	Total_nucleotides	Number of CCS reads	Mean_length	Min_length	Max_length	N50	N90
RT	558634435	509371	2467	151	17702	3503	1376
CT	442366361	371590	2636	144	17586	4037	1522
