# Supplementary material for: SMRT sequencing of a full-length transcriptome reveals transcript variants involved in C18 unsaturated fatty acid biosynthesis and metabolism pathways at chilling temperature in Pennisetum giganteum
Source: BMC Genomics. 2020 Jan 16;21:52. doi: 10.1186/s12864-019-6441-3 (PMC6966868; doi:10.1186/s12864-019-6441-3)
Supplement: Supplementary file 7 — Additional file 7 Table S4. Transcription Factors identification. [file 12864_2019_6441_MOESM7_ESM.xlsx]

## Sheet: Sheet1
Table S4. Transcription Factors identification.
RT		CT
Unigene ID	TF family	Unigene ID	TF family
i5_LQ_N_c5263/f1p2/5367-0F	Alfin-like	i5_LQ_C_c11491/f1p1/5422-0R	Alfin-like
i0_HQ_N_c136218/f3p2/482-2F	Alfin-like	i6_LQ_C_c1009/f1p0/6509-2F	Alfin-like
i0_HQ_N_c29033/f2p4/879-1F	Alfin-like	i6_LQ_C_c242/f1p0/6758-1F	Alfin-like
i0_HQ_N_c85319/f3p2/390-2F	Alfin-like	i6_LQ_C_c519/f1p0/6179-0F	Alfin-like
i1_HQ_N_c15434/f2p0/1032-1F	Alfin-like	i0_HQ_C_c71400/f2p1/521-0F	Alfin-like
i1_HQ_N_c1648/f2p1/1167-2F	Alfin-like	i1_HQ_C_c17259/f2p0/1131-0F	Alfin-like
i1_HQ_N_c17127/f7p0/1170-2F	Alfin-like	i1_HQ_C_c21282/f2p17/1223-1F	Alfin-like
i1_HQ_N_c45284/f5p0/1060-2F	Alfin-like	i1_HQ_C_c27867/f2p0/1147-0F	Alfin-like
i1_HQ_N_c49864/f2p0/1140-2F	Alfin-like	i1_HQ_C_c32928/f2p0/1066-1F	Alfin-like
i1_HQ_N_c5922/f3p1/1197-0F	Alfin-like	i1_HQ_C_c40941/f9p0/1183-1F	Alfin-like
i1_HQ_N_c60257/f2p0/1039-1F	Alfin-like	i0_LQ_C_c10715/f1p2/873-1F	Alfin-like
i1_HQ_N_c6681/f4p0/1144-1F	Alfin-like	i0_LQ_C_c27972/f1p1/923-2F	Alfin-like
i1_HQ_N_c8654/f3p0/1196-0F	Alfin-like	i0_LQ_C_c27985/f1p1/742-1F	Alfin-like
i0_LQ_N_c3543/f1p1/423-0F	Alfin-like	i0_LQ_C_c38967/f1p1/933-0F	Alfin-like
i0_LQ_N_c42935/f1p2/531-1F	Alfin-like	i0_LQ_C_c43761/f1p0/506-2F	Alfin-like
i0_LQ_N_c71490/f1p0/682-0F	Alfin-like	i4_HQ_C_c2099/f2p0/4867-2F	Alfin-like
i0_LQ_N_c73135/f1p1/743-2F	Alfin-like	i0_LQ_C_c15417/f1p1/604-1F	Alfin-like
i0_LQ_N_c138401/f1p2/463-0F	Alfin-like	i0_LQ_C_c28858/f1p1/420-2F	Alfin-like
i1_LQ_N_c12492/f1p0/1617-2F	Alfin-like	i0_LQ_C_c57375/f1p2/727-2F	Alfin-like
i1_LQ_N_c14884/f1p9/1271-1F	Alfin-like	i0_LQ_C_c76052/f1p2/435-1F	Alfin-like
i1_LQ_N_c16293/f1p0/1075-2F	Alfin-like	i1_LQ_C_c14281/f1p0/1158-2F	Alfin-like
i1_LQ_N_c20588/f1p0/1333-2F	Alfin-like	i1_LQ_C_c14810/f1p419/1221-2F	Alfin-like
i1_LQ_N_c20730/f1p1/1322-0F	Alfin-like	i1_LQ_C_c16425/f1p0/1044-0F	Alfin-like
i1_LQ_N_c25617/f1p0/1181-2F	Alfin-like	i1_LQ_C_c3949/f1p3/1200-1F	Alfin-like
i1_LQ_N_c26069/f1p0/1230-2F	Alfin-like	i1_LQ_C_c9546/f1p0/1135-1F	Alfin-like
i1_LQ_N_c28550/f4p1/1208-2F	Alfin-like	i1_LQ_C_c24780/f1p0/1164-1F	Alfin-like
i1_LQ_N_c38735/f1p0/1125-1F	Alfin-like	i1_LQ_C_c26794/f1p14/1190-2F	Alfin-like
i1_LQ_N_c54698/f1p0/1222-2F	Alfin-like	i1_LQ_C_c28265/f1p0/1111-1F	Alfin-like
i2_LQ_N_c27950/f1p0/2640-1F	Alfin-like	i1_LQ_C_c28343/f1p0/1228-0F	Alfin-like
i2_LQ_N_c35972/f1p0/3008-1F	Alfin-like	i1_LQ_C_c37570/f1p3/1139-2F	Alfin-like
i3_LQ_N_c20672/f1p0/3770-1F	Alfin-like	i2_LQ_C_c30743/f1p0/2429-0F	Alfin-like
i3_LQ_N_c30682/f1p5/3031-2F	Alfin-like	i2_LQ_C_c36241/f1p0/2866-0F	Alfin-like
i3_LQ_N_c38322/f1p0/3200-0F	Alfin-like	i3_LQ_C_c4458/f1p1/3546-2R	Alfin-like
i3_LQ_N_c46423/f1p0/3037-1F	Alfin-like	i3_LQ_C_c8878/f1p1/3691-0F	Alfin-like
i3_LQ_N_c46885/f1p1/3037-0F	Alfin-like	i3_LQ_C_c10584/f1p0/3503-2F	Alfin-like
i4_LQ_N_c6779/f1p0/4661-0F	Alfin-like	i3_LQ_C_c18867/f1p0/3192-1F	Alfin-like
i1_HQ_N_c10070/f2p0/1916-0F	AP2/ERF-AP2	i3_LQ_C_c21556/f1p2/3709-2F	Alfin-like
i2_HQ_N_c8423/f5p34/2247-1F	AP2/ERF-AP2	i3_LQ_C_c23880/f1p0/3428-2F	Alfin-like
i3_HQ_N_c10295/f2p2/3192-0F	AP2/ERF-AP2	i3_LQ_C_c26712/f1p6/3263-1F	Alfin-like
i1_LQ_N_c11431/f1p0/1363-0F	AP2/ERF-AP2	i4_LQ_C_c25771/f1p2/4994-1F	Alfin-like
i1_LQ_N_c15229/f1p0/1118-1F	AP2/ERF-AP2	i4_LQ_C_c32137/f1p0/4236-1F	Alfin-like
i1_LQ_N_c6689/f1p0/1385-0F	AP2/ERF-AP2	i4_LQ_C_c6369/f1p0/4815-1F	Alfin-like
i1_LQ_N_c7819/f1p3/1716-2F	AP2/ERF-AP2	i2_HQ_C_c34669/f2p0/2391-1F	AP2/ERF-AP2
i1_LQ_N_c34464/f1p0/1226-1F	AP2/ERF-AP2	i2_HQ_C_c43260/f2p1/2260-1F	AP2/ERF-AP2
i1_LQ_N_c52516/f1p0/1840-1F	AP2/ERF-AP2	i0_LQ_C_c14069/f1p1/950-2F	AP2/ERF-AP2
i1_LQ_N_c56580/f1p0/1783-0F	AP2/ERF-AP2	i2_HQ_C_c44270/f3p0/2239-2F	AP2/ERF-AP2
i2_LQ_N_c16153/f1p0/2172-2F	AP2/ERF-AP2	i1_LQ_C_c6024/f1p1/1355-2F	AP2/ERF-AP2
i2_LQ_N_c21678/f1p4/2361-2F	AP2/ERF-AP2	i1_LQ_C_c5361/f1p0/1910-1F	AP2/ERF-AP2
i2_LQ_N_c22081/f1p0/2311-1F	AP2/ERF-AP2	i1_LQ_C_c8271/f1p1/1092-0F	AP2/ERF-AP2
i2_LQ_N_c24043/f1p0/2561-2F	AP2/ERF-AP2	i1_LQ_C_c28770/f1p1/1636-1F	AP2/ERF-AP2
i2_LQ_N_c28165/f1p5/2515-2F	AP2/ERF-AP2	i1_LQ_C_c8883/f1p0/1494-1F	AP2/ERF-AP2
i2_LQ_N_c37462/f1p0/2675-0F	AP2/ERF-AP2	i2_LQ_C_c1534/f1p0/2340-2F	AP2/ERF-AP2
i2_LQ_N_c55871/f1p0/2263-2F	AP2/ERF-AP2	i2_LQ_C_c7861/f1p4/2377-1F	AP2/ERF-AP2
i4_LQ_N_c38381/f1p0/4239-2F	AP2/ERF-ERF	i2_LQ_C_c22534/f1p2/2296-0F	AP2/ERF-AP2
i5_LQ_N_c10901/f1p0/5103-0F	AP2/ERF-ERF	i2_LQ_C_c27586/f1p0/2305-0F	AP2/ERF-AP2
i5_LQ_N_c11278/f1p1/5088-0F	AP2/ERF-ERF	i2_LQ_C_c39201/f1p0/2324-1F	AP2/ERF-AP2
i5_LQ_N_c5221/f1p0/5212-2F	AP2/ERF-ERF	i2_LQ_C_c42913/f1p3/2022-0F	AP2/ERF-AP2
i0_HQ_N_c1163/f4p2/914-2F	AP2/ERF-ERF	i5_LQ_C_c1627/f1p0/5281-2F	AP2/ERF-AP2
i0_HQ_N_c12879/f3p1/1010-1F	AP2/ERF-ERF	i12_LQ_C_c35/f1p0/12270-0F	AP2/ERF-ERF
i0_HQ_N_c12923/f6p4/938-2F	AP2/ERF-ERF	i12_LQ_C_c35/f1p0/12270-2R	AP2/ERF-ERF
i0_HQ_N_c141260/f3p4/785-1F	AP2/ERF-ERF	i5_LQ_C_c12144/f1p0/5119-0F	AP2/ERF-ERF
i0_HQ_N_c1830/f4p1/974-0F	AP2/ERF-ERF	i5_LQ_C_c3739/f1p0/5338-1F	AP2/ERF-ERF
i0_HQ_N_c1926/f9p4/889-2F	AP2/ERF-ERF	i5_LQ_C_c4437/f1p0/5599-0F	AP2/ERF-ERF
i0_HQ_N_c19381/f3p6/887-2F	AP2/ERF-ERF	i5_LQ_C_c7361/f1p5/5859-1F	AP2/ERF-ERF
i0_HQ_N_c19426/f2p9/775-0F	AP2/ERF-ERF	i5_LQ_C_c9275/f1p0/5480-2F	AP2/ERF-ERF
i0_HQ_N_c2243/f5p6/642-1F	AP2/ERF-ERF	i5_LQ_C_c9316/f1p0/5245-2F	AP2/ERF-ERF
i0_HQ_N_c2264/f9p4/882-2F	AP2/ERF-ERF	i0_HQ_C_c13139/f3p7/873-1F	AP2/ERF-ERF
i0_HQ_N_c27438/f2p0/946-1F	AP2/ERF-ERF	i0_HQ_C_c1369/f8p4/947-1F	AP2/ERF-ERF
i0_HQ_N_c28483/f2p2/1010-0F	AP2/ERF-ERF	i0_HQ_C_c1664/f12p24/863-0F	AP2/ERF-ERF
i0_HQ_N_c29841/f5p4/913-2F	AP2/ERF-ERF	i0_HQ_C_c35229/f3p14/915-0F	AP2/ERF-ERF
i0_HQ_N_c3713/f3p4/986-1F	AP2/ERF-ERF	i0_HQ_C_c36932/f2p0/897-2F	AP2/ERF-ERF
i0_HQ_N_c4694/f7p3/909-1F	AP2/ERF-ERF	i0_HQ_C_c36995/f4p1/956-2F	AP2/ERF-ERF
i0_HQ_N_c50460/f2p1/642-0F	AP2/ERF-ERF	i0_HQ_C_c37184/f2p24/934-0F	AP2/ERF-ERF
i0_HQ_N_c51757/f3p2/957-0F	AP2/ERF-ERF	i0_HQ_C_c5497/f3p4/914-0F	AP2/ERF-ERF
i0_HQ_N_c5380/f3p2/846-2F	AP2/ERF-ERF	i0_HQ_C_c55183/f17p8/878-2F	AP2/ERF-ERF
i0_HQ_N_c72990/f4p2/995-1F	AP2/ERF-ERF	i0_HQ_C_c5588/f2p0/824-2F	AP2/ERF-ERF
i0_HQ_N_c8353/f6p1/805-1F	AP2/ERF-ERF	i0_HQ_C_c6520/f2p2/942-2F	AP2/ERF-ERF
i0_HQ_N_c85170/f4p19/927-0F	AP2/ERF-ERF	i0_HQ_C_c70738/f10p24/981-1F	AP2/ERF-ERF
i0_HQ_N_c9393/f5p6/936-2F	AP2/ERF-ERF	i0_HQ_C_c8470/f2p1/785-2F	AP2/ERF-ERF
i1_HQ_N_c10044/f3p0/1419-0F	AP2/ERF-ERF	i0_HQ_C_c8766/f2p8/806-1F	AP2/ERF-ERF
i1_HQ_N_c1055/f7p5/1685-2F	AP2/ERF-ERF	i0_HQ_C_c9077/f2p0/990-2F	AP2/ERF-ERF
i1_HQ_N_c11737/f2p1/1352-1F	AP2/ERF-ERF	i0_HQ_C_c9589/f6p5/938-0F	AP2/ERF-ERF
i1_HQ_N_c11946/f3p2/1179-0F	AP2/ERF-ERF	i0_HQ_C_c9654/f2p4/659-2F	AP2/ERF-ERF
i1_HQ_N_c12450/f2p1/1112-2F	AP2/ERF-ERF	i1_HQ_C_c1158/f7p0/1405-2F	AP2/ERF-ERF
i1_HQ_N_c12596/f3p0/1122-2F	AP2/ERF-ERF	i1_HQ_C_c11676/f2p3/1753-0F	AP2/ERF-ERF
i1_HQ_N_c14322/f2p0/1570-0F	AP2/ERF-ERF	i1_HQ_C_c11824/f3p0/1267-0F	AP2/ERF-ERF
i1_HQ_N_c14882/f7p3/1261-1F	AP2/ERF-ERF	i1_HQ_C_c12451/f3p0/1508-0F	AP2/ERF-ERF
i1_HQ_N_c1639/f3p4/1328-1F	AP2/ERF-ERF	i1_HQ_C_c13244/f2p0/1152-0F	AP2/ERF-ERF
i1_HQ_N_c17015/f17p0/1216-2F	AP2/ERF-ERF	i1_HQ_C_c1429/f2p4/1318-2F	AP2/ERF-ERF
i1_HQ_N_c18016/f3p0/1690-1F	AP2/ERF-ERF	i1_HQ_C_c14441/f3p2/1301-1F	AP2/ERF-ERF
i1_HQ_N_c18135/f4p0/1082-1F	AP2/ERF-ERF	i1_HQ_C_c1489/f4p2/1790-2F	AP2/ERF-ERF
i1_HQ_N_c18176/f4p0/1107-2F	AP2/ERF-ERF	i1_HQ_C_c1505/f3p0/1532-2F	AP2/ERF-ERF
i1_HQ_N_c1822/f2p0/1088-2F	AP2/ERF-ERF	i1_HQ_C_c1581/f2p0/1709-0F	AP2/ERF-ERF
i1_HQ_N_c18396/f4p0/1594-2F	AP2/ERF-ERF	i1_HQ_C_c17206/f5p0/1420-2F	AP2/ERF-ERF
i1_HQ_N_c18397/f2p0/1404-0F	AP2/ERF-ERF	i1_HQ_C_c17269/f3p0/1677-1F	AP2/ERF-ERF
i1_HQ_N_c18529/f6p0/1271-2F	AP2/ERF-ERF	i1_HQ_C_c17912/f7p0/1508-0F	AP2/ERF-ERF
i1_HQ_N_c18770/f7p0/1464-0F	AP2/ERF-ERF	i1_HQ_C_c18077/f3p0/1317-0F	AP2/ERF-ERF
i1_HQ_N_c19461/f2p8/1894-1F	AP2/ERF-ERF	i1_HQ_C_c18433/f2p0/1410-0F	AP2/ERF-ERF
i1_HQ_N_c19562/f2p2/1598-0F	AP2/ERF-ERF	i1_HQ_C_c18460/f2p1/1308-1F	AP2/ERF-ERF
i1_HQ_N_c20341/f2p1/1094-1F	AP2/ERF-ERF	i1_HQ_C_c18474/f2p0/1399-1F	AP2/ERF-ERF
i1_HQ_N_c2166/f6p7/1889-1F	AP2/ERF-ERF	i1_HQ_C_c18659/f3p0/1496-2F	AP2/ERF-ERF
i1_HQ_N_c28487/f2p0/1405-0F	AP2/ERF-ERF	i1_HQ_C_c18911/f2p15/1124-2F	AP2/ERF-ERF
i1_HQ_N_c29074/f2p0/1462-1F	AP2/ERF-ERF	i1_HQ_C_c20445/f3p0/1894-1F	AP2/ERF-ERF
i1_HQ_N_c29093/f2p0/1835-1F	AP2/ERF-ERF	i1_HQ_C_c2399/f2p7/1883-0F	AP2/ERF-ERF
i1_HQ_N_c3150/f5p0/1099-2F	AP2/ERF-ERF	i1_HQ_C_c2784/f4p0/1629-1F	AP2/ERF-ERF
i1_HQ_N_c32216/f19p0/1868-0F	AP2/ERF-ERF	i1_HQ_C_c30410/f3p6/1058-2F	AP2/ERF-ERF
i1_HQ_N_c32218/f5p0/1771-0F	AP2/ERF-ERF	i1_HQ_C_c32646/f5p0/1255-0F	AP2/ERF-ERF
i1_HQ_N_c32278/f5p0/1125-2F	AP2/ERF-ERF	i1_HQ_C_c34608/f2p0/1621-1F	AP2/ERF-ERF
i1_HQ_N_c32431/f17p0/1721-1F	AP2/ERF-ERF	i1_HQ_C_c39158/f2p0/1014-1F	AP2/ERF-ERF
i1_HQ_N_c33361/f2p0/1478-1F	AP2/ERF-ERF	i1_HQ_C_c39255/f2p0/1061-2F	AP2/ERF-ERF
i1_HQ_N_c34035/f2p0/1501-0F	AP2/ERF-ERF	i1_HQ_C_c40635/f2p0/1872-1F	AP2/ERF-ERF
i1_HQ_N_c34041/f2p0/1247-0F	AP2/ERF-ERF	i1_HQ_C_c40655/f5p0/1270-2F	AP2/ERF-ERF
i1_HQ_N_c35880/f3p0/1533-2F	AP2/ERF-ERF	i1_HQ_C_c40751/f7p0/1080-1F	AP2/ERF-ERF
i1_HQ_N_c37118/f2p0/1362-1F	AP2/ERF-ERF	i1_HQ_C_c40771/f47p0/1730-1F	AP2/ERF-ERF
i1_HQ_N_c38250/f2p0/1239-2F	AP2/ERF-ERF	i1_HQ_C_c40783/f3p0/1581-0F	AP2/ERF-ERF
i1_HQ_N_c38326/f2p2/1694-1F	AP2/ERF-ERF	i1_HQ_C_c4089/f2p12/1136-0F	AP2/ERF-ERF
i1_HQ_N_c39369/f3p0/1140-1F	AP2/ERF-ERF	i1_HQ_C_c40936/f3p3/1945-1F	AP2/ERF-ERF
i1_HQ_N_c43301/f2p0/1109-0F	AP2/ERF-ERF	i1_HQ_C_c41010/f8p0/1081-0F	AP2/ERF-ERF
i1_HQ_N_c48184/f5p0/1525-2F	AP2/ERF-ERF	i1_HQ_C_c41236/f12p0/1486-0F	AP2/ERF-ERF
i1_HQ_N_c48688/f6p1/1091-0F	AP2/ERF-ERF	i1_HQ_C_c41239/f10p0/1043-0F	AP2/ERF-ERF
i1_HQ_N_c501/f14p0/1481-0F	AP2/ERF-ERF	i1_HQ_C_c41335/f86p0/1189-1F	AP2/ERF-ERF
i1_HQ_N_c5254/f2p0/1246-1F	AP2/ERF-ERF	i1_HQ_C_c41355/f45p1/1189-0F	AP2/ERF-ERF
i1_HQ_N_c57418/f4p0/1056-0F	AP2/ERF-ERF	i1_HQ_C_c41598/f2p0/1445-1F	AP2/ERF-ERF
i1_HQ_N_c58337/f2p0/1046-1F	AP2/ERF-ERF	i1_HQ_C_c42161/f3p2/1854-0F	AP2/ERF-ERF
i1_HQ_N_c60233/f2p1/1073-1F	AP2/ERF-ERF	i1_HQ_C_c4349/f3p0/1808-1F	AP2/ERF-ERF
i1_HQ_N_c60272/f7p0/1106-1F	AP2/ERF-ERF	i1_HQ_C_c5405/f4p0/1656-0F	AP2/ERF-ERF
i1_HQ_N_c60357/f2p0/1270-1F	AP2/ERF-ERF	i1_HQ_C_c5491/f3p0/1596-1F	AP2/ERF-ERF
i1_HQ_N_c60361/f2p0/1071-1F	AP2/ERF-ERF	i1_HQ_C_c6940/f4p0/1380-0F	AP2/ERF-ERF
i1_HQ_N_c60399/f7p0/1900-2F	AP2/ERF-ERF	i1_HQ_C_c7099/f2p2/1232-1F	AP2/ERF-ERF
i1_HQ_N_c60673/f6p0/1385-0F	AP2/ERF-ERF	i1_HQ_C_c7381/f4p1/1151-1F	AP2/ERF-ERF
i1_HQ_N_c61021/f12p0/1375-0F	AP2/ERF-ERF	i1_HQ_C_c791/f6p3/1349-1F	AP2/ERF-ERF
i1_HQ_N_c61160/f3p0/1073-1F	AP2/ERF-ERF	i1_HQ_C_c8043/f3p6/1225-2F	AP2/ERF-ERF
i1_HQ_N_c61351/f2p2/1312-1F	AP2/ERF-ERF	i1_HQ_C_c8095/f2p2/1193-0F	AP2/ERF-ERF
i1_HQ_N_c61382/f43p4/1345-1F	AP2/ERF-ERF	i1_HQ_C_c892/f9p14/1399-2F	AP2/ERF-ERF
i1_HQ_N_c6176/f2p0/1083-1F	AP2/ERF-ERF	i1_HQ_C_c927/f5p0/1829-0F	AP2/ERF-ERF
i1_HQ_N_c7058/f4p1/1560-0F	AP2/ERF-ERF	i2_HQ_C_c2028/f2p0/2908-2F	AP2/ERF-ERF
i1_HQ_N_c793/f4p0/1347-0F	AP2/ERF-ERF	i2_HQ_C_c892/f4p14/2817-2F	AP2/ERF-ERF
i1_HQ_N_c8140/f4p0/1614-0F	AP2/ERF-ERF	i0_LQ_C_c10389/f1p1/845-1F	AP2/ERF-ERF
i1_HQ_N_c8459/f2p0/1343-2F	AP2/ERF-ERF	i0_LQ_C_c10860/f1p0/852-2F	AP2/ERF-ERF
i1_HQ_N_c9019/f4p0/1625-1F	AP2/ERF-ERF	i0_LQ_C_c14242/f1p1/756-1F	AP2/ERF-ERF
i1_HQ_N_c949/f6p1/1397-0F	AP2/ERF-ERF	i0_LQ_C_c14408/f1p7/962-1F	AP2/ERF-ERF
i1_HQ_N_c9944/f2p0/1536-1F	AP2/ERF-ERF	i0_LQ_C_c21703/f1p4/885-0F	AP2/ERF-ERF
i2_HQ_N_c1363/f11p0/2801-2F	AP2/ERF-ERF	i0_LQ_C_c26208/f1p24/986-1F	AP2/ERF-ERF
i2_HQ_N_c4180/f2p0/2402-2F	AP2/ERF-ERF	i0_LQ_C_c3047/f1p1/983-2F	AP2/ERF-ERF
i2_HQ_N_c6465/f2p0/2533-1F	AP2/ERF-ERF	i0_LQ_C_c30806/f2p1/820-0F	AP2/ERF-ERF
i0_LQ_N_c11257/f2p1/634-2F	AP2/ERF-ERF	i0_LQ_C_c31437/f1p1/838-1F	AP2/ERF-ERF
i0_LQ_N_c12949/f1p11/961-2F	AP2/ERF-ERF	i0_LQ_C_c35730/f2p8/980-1F	AP2/ERF-ERF
i0_LQ_N_c21228/f1p3/869-1F	AP2/ERF-ERF	i0_LQ_C_c3648/f1p5/985-0F	AP2/ERF-ERF
i0_LQ_N_c2285/f2p2/900-0F	AP2/ERF-ERF	i0_LQ_C_c40517/f1p7/842-0F	AP2/ERF-ERF
i0_LQ_N_c22952/f1p2/768-0F	AP2/ERF-ERF	i0_LQ_C_c40593/f1p1/866-2F	AP2/ERF-ERF
i0_LQ_N_c24617/f1p0/982-0F	AP2/ERF-ERF	i0_LQ_C_c40599/f1p8/722-2F	AP2/ERF-ERF
i0_LQ_N_c4432/f1p0/949-0F	AP2/ERF-ERF	i0_LQ_C_c44629/f1p0/1006-0F	AP2/ERF-ERF
i0_LQ_N_c6090/f1p0/862-1R	AP2/ERF-ERF	i0_LQ_C_c44813/f1p2/947-2F	AP2/ERF-ERF
i0_LQ_N_c8076/f3p6/953-0F	AP2/ERF-ERF	i4_HQ_C_c9347/f2p1/4978-2F	AP2/ERF-ERF
i0_LQ_N_c8231/f1p2/921-2F	AP2/ERF-ERF	i0_LQ_C_c10074/f3p1/803-0F	AP2/ERF-ERF
i0_LQ_N_c8522/f1p0/921-0F	AP2/ERF-ERF	i0_LQ_C_c13199/f5p9/917-1F	AP2/ERF-ERF
i4_HQ_N_c1920/f2p0/4379-2F	AP2/ERF-ERF	i0_LQ_C_c13667/f1p0/646-0F	AP2/ERF-ERF
i4_HQ_N_c42904/f2p2/4294-2F	AP2/ERF-ERF	i0_LQ_C_c1569/f5p4/905-2F	AP2/ERF-ERF
i0_LQ_N_c30921/f1p18/983-0F	AP2/ERF-ERF	i0_LQ_C_c1916/f6p8/933-1F	AP2/ERF-ERF
i0_LQ_N_c32645/f1p9/798-0F	AP2/ERF-ERF	i0_LQ_C_c19386/f2p6/952-0F	AP2/ERF-ERF
i0_LQ_N_c39061/f1p1/871-1F	AP2/ERF-ERF	i0_LQ_C_c20682/f1p6/638-0F	AP2/ERF-ERF
i0_LQ_N_c39199/f1p2/922-0F	AP2/ERF-ERF	i0_LQ_C_c2171/f5p4/983-2F	AP2/ERF-ERF
i0_LQ_N_c45434/f1p11/741-1F	AP2/ERF-ERF	i0_LQ_C_c24154/f1p1/959-2F	AP2/ERF-ERF
i0_LQ_N_c45467/f1p3/958-1F	AP2/ERF-ERF	i0_LQ_C_c25501/f1p0/892-1F	AP2/ERF-ERF
i0_LQ_N_c45983/f1p7/976-1F	AP2/ERF-ERF	i0_LQ_C_c28761/f1p1/913-1F	AP2/ERF-ERF
i0_LQ_N_c45989/f1p5/970-1F	AP2/ERF-ERF	i0_LQ_C_c30723/f1p9/987-0F	AP2/ERF-ERF
i0_LQ_N_c46018/f1p8/996-0F	AP2/ERF-ERF	i0_LQ_C_c4268/f1p1/737-0F	AP2/ERF-ERF
i0_LQ_N_c46667/f3p2/889-1F	AP2/ERF-ERF	i0_LQ_C_c43941/f1p0/952-2F	AP2/ERF-ERF
i0_LQ_N_c49737/f1p3/961-1F	AP2/ERF-ERF	i0_LQ_C_c44128/f1p1/964-1F	AP2/ERF-ERF
i0_LQ_N_c51375/f1p2/947-0F	AP2/ERF-ERF	i0_LQ_C_c46079/f1p15/953-2F	AP2/ERF-ERF
i0_LQ_N_c62652/f1p0/871-1F	AP2/ERF-ERF	i0_LQ_C_c46102/f1p4/856-2F	AP2/ERF-ERF
i0_LQ_N_c67388/f1p0/886-1F	AP2/ERF-ERF	i0_LQ_C_c63129/f1p2/906-2F	AP2/ERF-ERF
i0_LQ_N_c69733/f1p0/620-2F	AP2/ERF-ERF	i0_LQ_C_c70782/f14p8/977-1F	AP2/ERF-ERF
i0_LQ_N_c70810/f1p3/413-2F	AP2/ERF-ERF	i0_LQ_C_c8016/f1p10/1009-1F	AP2/ERF-ERF
i0_LQ_N_c101207/f1p0/820-2F	AP2/ERF-ERF	i0_LQ_C_c8048/f1p1/986-1F	AP2/ERF-ERF
i0_LQ_N_c103969/f1p19/913-1F	AP2/ERF-ERF	i0_LQ_C_c9240/f1p4/980-0F	AP2/ERF-ERF
i0_LQ_N_c137526/f1p6/978-0F	AP2/ERF-ERF	i0_LQ_C_c9257/f3p7/886-0F	AP2/ERF-ERF
i0_LQ_N_c25834/f1p5/731-2F	AP2/ERF-ERF	i0_LQ_C_c991/f4p1/717-0F	AP2/ERF-ERF
i0_LQ_N_c90665/f1p2/945-0F	AP2/ERF-ERF	i0_LQ_C_c9983/f1p14/981-2F	AP2/ERF-ERF
i0_LQ_N_c94516/f1p0/595-1F	AP2/ERF-ERF	i0_LQ_C_c9984/f1p0/944-2F	AP2/ERF-ERF
i0_LQ_N_c94875/f1p8/905-1F	AP2/ERF-ERF	i1_LQ_C_c10601/f1p0/1113-0F	AP2/ERF-ERF
i0_LQ_N_c96528/f1p3/881-2F	AP2/ERF-ERF	i1_LQ_C_c12127/f1p0/1636-1F	AP2/ERF-ERF
i0_LQ_N_c97169/f1p3/929-0F	AP2/ERF-ERF	i1_LQ_C_c16901/f1p0/1086-0F	AP2/ERF-ERF
i0_LQ_N_c97942/f1p0/769-1F	AP2/ERF-ERF	i1_LQ_C_c17300/f2p0/1099-1F	AP2/ERF-ERF
i1_LQ_N_c11845/f1p1/1359-2F	AP2/ERF-ERF	i1_LQ_C_c19685/f1p1/1112-0F	AP2/ERF-ERF
i1_LQ_N_c12962/f5p0/1158-1F	AP2/ERF-ERF	i5_HQ_C_c15638/f2p0/5099-0F	AP2/ERF-ERF
i1_LQ_N_c13109/f1p6/1540-2F	AP2/ERF-ERF	i0_LQ_C_c47148/f1p3/870-0F	AP2/ERF-ERF
i1_LQ_N_c13732/f1p0/1586-2F	AP2/ERF-ERF	i0_LQ_C_c47594/f1p1/924-2F	AP2/ERF-ERF
i1_LQ_N_c13914/f1p0/1176-2F	AP2/ERF-ERF	i0_LQ_C_c48869/f1p0/952-0F	AP2/ERF-ERF
i1_LQ_N_c15486/f1p3/1076-0F	AP2/ERF-ERF	i0_LQ_C_c60019/f1p2/987-1F	AP2/ERF-ERF
i1_LQ_N_c16322/f1p1/1071-1F	AP2/ERF-ERF	i0_LQ_C_c60063/f1p11/850-2F	AP2/ERF-ERF
i1_LQ_N_c16336/f1p0/1013-1F	AP2/ERF-ERF	i0_LQ_C_c62344/f1p1/988-2F	AP2/ERF-ERF
i1_LQ_N_c16518/f1p0/1076-2F	AP2/ERF-ERF	i0_LQ_C_c63323/f1p3/673-0F	AP2/ERF-ERF
i1_LQ_N_c1853/f6p1/1736-2F	AP2/ERF-ERF	i0_LQ_C_c63812/f1p2/864-0F	AP2/ERF-ERF
i1_LQ_N_c18908/f1p0/1627-1F	AP2/ERF-ERF	i0_LQ_C_c65773/f3p8/928-2F	AP2/ERF-ERF
i1_LQ_N_c19226/f1p0/1239-1F	AP2/ERF-ERF	i1_LQ_C_c11056/f1p0/1411-2F	AP2/ERF-ERF
i1_LQ_N_c19720/f1p9/1504-2F	AP2/ERF-ERF	i1_LQ_C_c11412/f1p0/1289-0F	AP2/ERF-ERF
i1_LQ_N_c19805/f1p0/1106-2F	AP2/ERF-ERF	i1_LQ_C_c11450/f1p0/1388-0R	AP2/ERF-ERF
i1_LQ_N_c20435/f1p0/1602-2R	AP2/ERF-ERF	i1_LQ_C_c1190/f4p4/1314-0F	AP2/ERF-ERF
i1_LQ_N_c21605/f1p0/1238-0F	AP2/ERF-ERF	i1_LQ_C_c12285/f1p0/1335-1F	AP2/ERF-ERF
i1_LQ_N_c22393/f3p6/1406-2F	AP2/ERF-ERF	i1_LQ_C_c12444/f1p2/1652-2F	AP2/ERF-ERF
i1_LQ_N_c23019/f1p0/1602-0F	AP2/ERF-ERF	i1_LQ_C_c12485/f1p0/1128-0F	AP2/ERF-ERF
i1_LQ_N_c23286/f1p0/1060-2F	AP2/ERF-ERF	i1_LQ_C_c1443/f1p0/1179-1F	AP2/ERF-ERF
i1_LQ_N_c23575/f1p1/1147-2F	AP2/ERF-ERF	i1_LQ_C_c14957/f1p0/1578-0F	AP2/ERF-ERF
i1_LQ_N_c23594/f1p0/1147-2F	AP2/ERF-ERF	i1_LQ_C_c15653/f1p0/1072-0F	AP2/ERF-ERF
i1_LQ_N_c2430/f1p0/1176-0F	AP2/ERF-ERF	i1_LQ_C_c15807/f1p0/1071-2F	AP2/ERF-ERF
i1_LQ_N_c3148/f1p11/1146-2F	AP2/ERF-ERF	i1_LQ_C_c16124/f1p0/1054-0F	AP2/ERF-ERF
i1_LQ_N_c5859/f1p0/1776-0F	AP2/ERF-ERF	i1_LQ_C_c16135/f1p0/1079-1F	AP2/ERF-ERF
i1_LQ_N_c6954/f4p0/1420-2F	AP2/ERF-ERF	i1_LQ_C_c16203/f1p0/1039-2F	AP2/ERF-ERF
i1_LQ_N_c7936/f1p2/1163-0F	AP2/ERF-ERF	i1_LQ_C_c16259/f1p0/1034-1F	AP2/ERF-ERF
i1_LQ_N_c8570/f1p0/1497-2F	AP2/ERF-ERF	i1_LQ_C_c16550/f1p0/1046-1F	AP2/ERF-ERF
i1_LQ_N_c24444/f1p0/1093-0F	AP2/ERF-ERF	i1_LQ_C_c16712/f1p0/1079-0F	AP2/ERF-ERF
i1_LQ_N_c24577/f1p0/1952-1F	AP2/ERF-ERF	i1_LQ_C_c18752/f1p0/1092-2F	AP2/ERF-ERF
i1_LQ_N_c24998/f1p0/1439-0R	AP2/ERF-ERF	i1_LQ_C_c19249/f1p6/1514-0F	AP2/ERF-ERF
i1_LQ_N_c25090/f1p0/1368-1F	AP2/ERF-ERF	i1_LQ_C_c19356/f1p2/1545-0F	AP2/ERF-ERF
i1_LQ_N_c25774/f1p0/1352-1F	AP2/ERF-ERF	i1_LQ_C_c19511/f1p2/1312-2F	AP2/ERF-ERF
i1_LQ_N_c26358/f1p0/1452-1F	AP2/ERF-ERF	i1_LQ_C_c19596/f1p0/1553-2F	AP2/ERF-ERF
i1_LQ_N_c27560/f1p1/1955-2F	AP2/ERF-ERF	i1_LQ_C_c2315/f1p0/2010-0F	AP2/ERF-ERF
i1_LQ_N_c27881/f1p6/1266-2F	AP2/ERF-ERF	i1_LQ_C_c2752/f1p1/1772-1F	AP2/ERF-ERF
i1_LQ_N_c28678/f1p1/1356-1F	AP2/ERF-ERF	i1_LQ_C_c3044/f1p0/1558-1F	AP2/ERF-ERF
i1_LQ_N_c30440/f1p4/1038-2F	AP2/ERF-ERF	i1_LQ_C_c3061/f1p0/1276-2F	AP2/ERF-ERF
i1_LQ_N_c30830/f1p2/1024-2F	AP2/ERF-ERF	i1_LQ_C_c3319/f1p0/1340-0F	AP2/ERF-ERF
i1_LQ_N_c31664/f1p4/1062-1F	AP2/ERF-ERF	i1_LQ_C_c3666/f1p0/1171-1F	AP2/ERF-ERF
i1_LQ_N_c33723/f3p0/1423-1F	AP2/ERF-ERF	i1_LQ_C_c3814/f2p3/1371-1F	AP2/ERF-ERF
i1_LQ_N_c34180/f1p0/1155-0F	AP2/ERF-ERF	i1_LQ_C_c3877/f1p17/1540-0R	AP2/ERF-ERF
i1_LQ_N_c34195/f1p0/1677-0F	AP2/ERF-ERF	i1_LQ_C_c4251/f3p5/1500-1F	AP2/ERF-ERF
i1_LQ_N_c35395/f1p0/1124-2F	AP2/ERF-ERF	i1_LQ_C_c4527/f1p0/1175-2F	AP2/ERF-ERF
i1_LQ_N_c35774/f1p0/1693-0R	AP2/ERF-ERF	i1_LQ_C_c4651/f1p0/1463-2F	AP2/ERF-ERF
i1_LQ_N_c37438/f1p0/1607-2F	AP2/ERF-ERF	i1_LQ_C_c4721/f1p0/1330-1F	AP2/ERF-ERF
i1_LQ_N_c38838/f1p0/1395-2R	AP2/ERF-ERF	i1_LQ_C_c5041/f1p0/1123-0F	AP2/ERF-ERF
i1_LQ_N_c39381/f1p2/1332-1F	AP2/ERF-ERF	i1_LQ_C_c5341/f1p1/1236-0F	AP2/ERF-ERF
i1_LQ_N_c39554/f1p0/1694-1F	AP2/ERF-ERF	i1_LQ_C_c5478/f1p0/1233-1F	AP2/ERF-ERF
i1_LQ_N_c40070/f1p0/1723-2F	AP2/ERF-ERF	i1_LQ_C_c5694/f1p0/1530-2F	AP2/ERF-ERF
i1_LQ_N_c40130/f1p2/1355-1F	AP2/ERF-ERF	i1_LQ_C_c7119/f1p0/1874-0F	AP2/ERF-ERF
i1_LQ_N_c40265/f1p0/1556-0F	AP2/ERF-ERF	i1_LQ_C_c7249/f1p0/1584-1F	AP2/ERF-ERF
i1_LQ_N_c41005/f1p0/1704-1F	AP2/ERF-ERF	i1_LQ_C_c8397/f1p0/1202-0R	AP2/ERF-ERF
i1_LQ_N_c41450/f1p1/1487-0F	AP2/ERF-ERF	i1_LQ_C_c8576/f1p0/1356-1F	AP2/ERF-ERF
i1_LQ_N_c42497/f1p0/1347-2F	AP2/ERF-ERF	i1_LQ_C_c8599/f1p10/1563-1R	AP2/ERF-ERF
i1_LQ_N_c43313/f1p5/1180-2F	AP2/ERF-ERF	i1_LQ_C_c8797/f1p0/1389-0F	AP2/ERF-ERF
i1_LQ_N_c43732/f1p0/1400-1F	AP2/ERF-ERF	i1_LQ_C_c9448/f1p0/1151-2F	AP2/ERF-ERF
i1_LQ_N_c44341/f2p0/1177-2F	AP2/ERF-ERF	i1_LQ_C_c13480/f1p0/1294-1F	AP2/ERF-ERF
i1_LQ_N_c44778/f1p2/1180-2F	AP2/ERF-ERF	i1_LQ_C_c20985/f1p4/1196-2F	AP2/ERF-ERF
i1_LQ_N_c46961/f1p0/1015-0F	AP2/ERF-ERF	i1_LQ_C_c21471/f1p1/1365-2F	AP2/ERF-ERF
i1_LQ_N_c52256/f1p0/1545-1F	AP2/ERF-ERF	i1_LQ_C_c21507/f1p1/1682-0F	AP2/ERF-ERF
i1_LQ_N_c52351/f1p0/1563-2F	AP2/ERF-ERF	i1_LQ_C_c21664/f1p1/1442-2F	AP2/ERF-ERF
i1_LQ_N_c53160/f1p0/1222-1F	AP2/ERF-ERF	i1_LQ_C_c22316/f1p0/1180-1F	AP2/ERF-ERF
i1_LQ_N_c53683/f1p0/1499-0F	AP2/ERF-ERF	i1_LQ_C_c22414/f1p3/1295-0F	AP2/ERF-ERF
i1_LQ_N_c53940/f1p0/1324-0F	AP2/ERF-ERF	i1_LQ_C_c22724/f1p0/1094-2F	AP2/ERF-ERF
i1_LQ_N_c54040/f1p0/1287-1F	AP2/ERF-ERF	i1_LQ_C_c22777/f1p0/1285-0F	AP2/ERF-ERF
i1_LQ_N_c55176/f1p0/1259-0F	AP2/ERF-ERF	i1_LQ_C_c22796/f1p1/1380-0F	AP2/ERF-ERF
i1_LQ_N_c55954/f1p0/1114-2F	AP2/ERF-ERF	i1_LQ_C_c22833/f1p4/1180-2F	AP2/ERF-ERF
i1_LQ_N_c56163/f1p0/1136-0R	AP2/ERF-ERF	i1_LQ_C_c23019/f1p4/1079-2F	AP2/ERF-ERF
i1_LQ_N_c56230/f1p0/1289-2F	AP2/ERF-ERF	i1_LQ_C_c23053/f1p0/1819-2F	AP2/ERF-ERF
i1_LQ_N_c56749/f1p0/1246-0F	AP2/ERF-ERF	i1_LQ_C_c23327/f1p6/1519-1F	AP2/ERF-ERF
i1_LQ_N_c57833/f1p0/1089-1F	AP2/ERF-ERF	i1_LQ_C_c23630/f1p0/1879-0F	AP2/ERF-ERF
i1_LQ_N_c62551/f1p0/1325-1F	AP2/ERF-ERF	i1_LQ_C_c23646/f1p0/1100-0F	AP2/ERF-ERF
i1_LQ_N_c62730/f1p1/1393-0F	AP2/ERF-ERF	i1_LQ_C_c23672/f1p0/1224-0F	AP2/ERF-ERF
i1_LQ_N_c64198/f1p0/1003-2F	AP2/ERF-ERF	i1_LQ_C_c23803/f1p0/1076-0F	AP2/ERF-ERF
i2_LQ_N_c2483/f1p0/2375-1F	AP2/ERF-ERF	i1_LQ_C_c23869/f1p0/1108-1F	AP2/ERF-ERF
i2_LQ_N_c18813/f1p1/2181-2F	AP2/ERF-ERF	i1_LQ_C_c23929/f1p0/1431-2F	AP2/ERF-ERF
i2_LQ_N_c20432/f1p0/2256-0R	AP2/ERF-ERF	i1_LQ_C_c23966/f1p1/1227-1F	AP2/ERF-ERF
i2_LQ_N_c24533/f1p0/2814-2F	AP2/ERF-ERF	i1_LQ_C_c23970/f1p0/1177-2F	AP2/ERF-ERF
i2_LQ_N_c26461/f1p0/2266-0R	AP2/ERF-ERF	i1_LQ_C_c24016/f1p0/1476-2F	AP2/ERF-ERF
i2_LQ_N_c26584/f1p0/2489-2F	AP2/ERF-ERF	i1_LQ_C_c24562/f1p0/1406-0F	AP2/ERF-ERF
i2_LQ_N_c26600/f1p0/2252-0F	AP2/ERF-ERF	i1_LQ_C_c24595/f1p11/1338-2F	AP2/ERF-ERF
i2_LQ_N_c29319/f1p0/2467-2F	AP2/ERF-ERF	i1_LQ_C_c24692/f1p7/1322-1F	AP2/ERF-ERF
i2_LQ_N_c33228/f3p0/2918-1F	AP2/ERF-ERF	i1_LQ_C_c24701/f1p0/1987-0F	AP2/ERF-ERF
i2_LQ_N_c6411/f1p0/2997-1F	AP2/ERF-ERF	i1_LQ_C_c24836/f1p0/1987-1F	AP2/ERF-ERF
i2_LQ_N_c39128/f1p0/3002-1F	AP2/ERF-ERF	i1_LQ_C_c24876/f1p0/1203-2F	AP2/ERF-ERF
i2_LQ_N_c46178/f1p0/2110-2F	AP2/ERF-ERF	i1_LQ_C_c25486/f1p0/1139-0F	AP2/ERF-ERF
i2_LQ_N_c50678/f1p0/2707-1F	AP2/ERF-ERF	i1_LQ_C_c25753/f1p11/1210-1F	AP2/ERF-ERF
i2_LQ_N_c55958/f1p0/2374-2F	AP2/ERF-ERF	i1_LQ_C_c25962/f1p0/1475-0F	AP2/ERF-ERF
i2_LQ_N_c57246/f1p0/2759-1F	AP2/ERF-ERF	i1_LQ_C_c26613/f1p0/1167-0F	AP2/ERF-ERF
i3_LQ_N_c2626/f1p0/3626-0F	AP2/ERF-ERF	i1_LQ_C_c26682/f1p53/1515-2F	AP2/ERF-ERF
i3_LQ_N_c9625/f1p0/3206-2F	AP2/ERF-ERF	i1_LQ_C_c26806/f1p0/1969-1F	AP2/ERF-ERF
i3_LQ_N_c18065/f1p0/3976-2F	AP2/ERF-ERF	i1_LQ_C_c26864/f1p0/1133-1F	AP2/ERF-ERF
i3_LQ_N_c23263/f1p0/3097-2F	AP2/ERF-ERF	i1_LQ_C_c28659/f1p3/1086-1F	AP2/ERF-ERF
i3_LQ_N_c42795/f1p1/3225-1F	AP2/ERF-ERF	i1_LQ_C_c30509/f2p1/1015-0F	AP2/ERF-ERF
i3_LQ_N_c43132/f1p435/3416-0F	AP2/ERF-ERF	i1_LQ_C_c30781/f1p2/1052-2F	AP2/ERF-ERF
i3_LQ_N_c51127/f1p0/3740-2F	AP2/ERF-ERF	i1_LQ_C_c30843/f1p3/1152-0F	AP2/ERF-ERF
i3_LQ_N_c52750/f1p0/3090-2F	AP2/ERF-ERF	i1_LQ_C_c31850/f1p0/1028-1F	AP2/ERF-ERF
i4_LQ_N_c12522/f1p0/4816-1F	AP2/ERF-ERF	i1_LQ_C_c31862/f1p0/1058-2F	AP2/ERF-ERF
i4_LQ_N_c6839/f1p0/4610-1F	AP2/ERF-ERF	i1_LQ_C_c32055/f1p0/1030-0F	AP2/ERF-ERF
i1_HQ_N_c1075/f5p0/1424-0F	AP2/ERF-RAV	i1_LQ_C_c32153/f1p0/1089-1F	AP2/ERF-ERF
i1_HQ_N_c22998/f2p0/1474-0F	AP2/ERF-RAV	i1_LQ_C_c33952/f1p0/1591-0R	AP2/ERF-ERF
i1_HQ_N_c3851/f3p0/1401-2F	AP2/ERF-RAV	i1_LQ_C_c34684/f1p0/1276-1F	AP2/ERF-ERF
i1_LQ_N_c3418/f1p5/1206-2F	AP2/ERF-RAV	i1_LQ_C_c34926/f1p0/1231-1F	AP2/ERF-ERF
i4_LQ_N_c31130/f1p0/4372-2F	B3	i1_LQ_C_c35224/f1p0/1550-2F	AP2/ERF-ERF
i4_LQ_N_c35642/f1p0/4069-0F	B3	i1_LQ_C_c37205/f2p0/1402-0F	AP2/ERF-ERF
i5_LQ_N_c2405/f1p0/5380-1F	B3	i1_LQ_C_c38102/f1p0/1071-1F	AP2/ERF-ERF
i5_LQ_N_c7366/f1p0/5150-1F	B3	i1_LQ_C_c38146/f1p0/1549-1F	AP2/ERF-ERF
i8_LQ_N_c176/f1p0/8612-2R	B3	i1_LQ_C_c38156/f1p1/1376-2F	AP2/ERF-ERF
i1_HQ_N_c23075/f2p0/1642-1F	B3	i1_LQ_C_c38201/f1p0/1096-1F	AP2/ERF-ERF
i2_HQ_N_c11816/f2p0/2810-1F	B3	i1_LQ_C_c38471/f1p0/1092-0F	AP2/ERF-ERF
i2_HQ_N_c18057/f3p0/2964-0F	B3	i1_LQ_C_c39427/f1p0/1080-1F	AP2/ERF-ERF
i0_LQ_N_c8183/f1p1/828-0F	B3	i1_LQ_C_c39976/f1p6/1035-2F	AP2/ERF-ERF
i2_HQ_N_c34607/f3p0/2892-2F	B3	i1_LQ_C_c40030/f1p0/1042-0F	AP2/ERF-ERF
i2_HQ_N_c61062/f4p0/2762-2F	B3	i1_LQ_C_c41241/f10p0/1365-0F	AP2/ERF-ERF
i3_HQ_N_c13365/f3p0/3858-2F	B3	i1_LQ_C_c41262/f6p1/1893-1F	AP2/ERF-ERF
i3_HQ_N_c1772/f5p0/3234-1F	B3	i1_LQ_C_c41593/f1p0/1026-0F	AP2/ERF-ERF
i3_HQ_N_c17970/f6p0/3632-1F	B3	i1_LQ_C_c41612/f1p0/1894-1F	AP2/ERF-ERF
i3_HQ_N_c2036/f3p7/3389-2F	B3	i1_LQ_C_c42324/f1p8/1062-1F	AP2/ERF-ERF
i3_HQ_N_c27820/f5p0/3995-1F	B3	i1_LQ_C_c42683/f1p0/1007-2F	AP2/ERF-ERF
i3_HQ_N_c41300/f2p0/3392-0F	B3	i1_LQ_C_c42775/f1p3/1007-0F	AP2/ERF-ERF
i3_HQ_N_c4764/f2p0/3387-0F	B3	i1_LQ_C_c42779/f1p1/1021-1F	AP2/ERF-ERF
i3_HQ_N_c48347/f10p1/4006-0F	B3	i1_LQ_C_c42798/f1p0/1010-0F	AP2/ERF-ERF
i3_HQ_N_c55932/f2p0/3689-1F	B3	i1_LQ_C_c42832/f1p0/1009-1F	AP2/ERF-ERF
i3_HQ_N_c57898/f2p0/3226-0F	B3	i1_LQ_C_c42888/f1p4/1005-2F	AP2/ERF-ERF
i3_HQ_N_c58033/f2p0/3273-2F	B3	i1_LQ_C_c5889/f1p0/1367-1F	AP2/ERF-ERF
i3_HQ_N_c60695/f26p0/3561-1F	B3	i2_LQ_C_c11047/f1p0/2593-1F	AP2/ERF-ERF
i3_HQ_N_c61061/f4p0/3697-2F	B3	i2_LQ_C_c12522/f1p0/2542-1F	AP2/ERF-ERF
i3_HQ_N_c61075/f17p0/3068-2F	B3	i2_LQ_C_c14282/f1p0/2618-1F	AP2/ERF-ERF
i3_HQ_N_c7558/f3p0/3416-2F	B3	i2_LQ_C_c14821/f1p0/2729-0F	AP2/ERF-ERF
i4_HQ_N_c2902/f2p3/4460-2F	B3	i2_LQ_C_c20753/f1p1/2614-0F	AP2/ERF-ERF
i0_LQ_N_c51147/f1p0/979-2F	B3	i2_LQ_C_c22828/f1p0/2360-1F	AP2/ERF-ERF
i0_LQ_N_c96577/f1p1/621-1F	B3	i2_LQ_C_c23967/f1p3/2165-2F	AP2/ERF-ERF
i0_LQ_N_c97957/f1p3/716-1F	B3	i2_LQ_C_c3453/f1p0/2301-2F	AP2/ERF-ERF
i1_LQ_N_c12030/f1p0/1557-2F	B3	i2_LQ_C_c9487/f1p0/2132-2F	AP2/ERF-ERF
i1_LQ_N_c18908/f1p0/1627-2F	B3	i2_LQ_C_c17051/f1p0/2043-2F	AP2/ERF-ERF
i1_LQ_N_c22546/f1p0/1870-0F	B3	i2_LQ_C_c19720/f1p0/2170-2F	AP2/ERF-ERF
i1_LQ_N_c22546/f1p0/1870-1F	B3	i2_LQ_C_c20971/f1p70/2940-2F	AP2/ERF-ERF
i1_LQ_N_c23895/f1p0/1954-0F	B3	i2_LQ_C_c29437/f2p0/2218-0F	AP2/ERF-ERF
i1_LQ_N_c6439/f1p0/1610-0F	B3	i2_LQ_C_c29585/f1p8/2555-1F	AP2/ERF-ERF
i1_LQ_N_c8516/f1p1/1265-0F	B3	i2_LQ_C_c29827/f1p0/2493-0F	AP2/ERF-ERF
i1_LQ_N_c29087/f1p0/1920-0F	B3	i2_LQ_C_c29909/f1p7/2357-1F	AP2/ERF-ERF
i1_LQ_N_c29087/f1p0/1920-2F	B3	i2_LQ_C_c30594/f1p0/2697-2F	AP2/ERF-ERF
i1_LQ_N_c35695/f1p0/1896-1F	B3	i2_LQ_C_c36903/f1p3/2160-0F	AP2/ERF-ERF
i1_LQ_N_c39881/f1p0/1791-0F	B3	i2_LQ_C_c37053/f1p0/2974-0F	AP2/ERF-ERF
i1_LQ_N_c43732/f1p0/1400-2F	B3	i2_LQ_C_c38217/f1p0/2625-2F	AP2/ERF-ERF
i1_LQ_N_c46835/f1p5/1020-2F	B3	i2_LQ_C_c38347/f1p0/2157-1F	AP2/ERF-ERF
i1_LQ_N_c54040/f1p0/1287-2F	B3	i2_LQ_C_c39074/f1p0/2142-2F	AP2/ERF-ERF
i1_LQ_N_c56840/f1p0/1089-2F	B3	i2_LQ_C_c39358/f1p0/2242-0F	AP2/ERF-ERF
i2_LQ_N_c10338/f1p0/2241-0F	B3	i2_LQ_C_c42332/f1p0/2068-1F	AP2/ERF-ERF
i2_LQ_N_c11062/f1p0/2524-0F	B3	i2_LQ_C_c45636/f1p4/2002-2F	AP2/ERF-ERF
i2_LQ_N_c11062/f1p0/2524-1F	B3	i3_LQ_C_c2922/f1p0/3848-0F	AP2/ERF-ERF
i2_LQ_N_c11062/f1p0/2524-2F	B3	i3_LQ_C_c5386/f1p3/3659-2F	AP2/ERF-ERF
i2_LQ_N_c11372/f1p0/2926-1F	B3	i3_LQ_C_c7031/f1p11/3723-1F	AP2/ERF-ERF
i2_LQ_N_c19457/f1p0/2506-2F	B3	i3_LQ_C_c8739/f1p2/3996-2F	AP2/ERF-ERF
i2_LQ_N_c26357/f1p1/2158-0F	B3	i3_LQ_C_c11974/f1p0/3402-1F	AP2/ERF-ERF
i2_LQ_N_c28310/f1p1/2471-2F	B3	i3_LQ_C_c12531/f1p3/3186-2F	AP2/ERF-ERF
i2_LQ_N_c28585/f2p16/2857-2F	B3	i3_LQ_C_c12887/f1p0/3166-0R	AP2/ERF-ERF
i2_LQ_N_c28795/f2p0/2668-1F	B3	i3_LQ_C_c13602/f1p677/3119-1F	AP2/ERF-ERF
i2_LQ_N_c36795/f1p0/2977-1F	B3	i3_LQ_C_c13853/f1p0/3220-2F	AP2/ERF-ERF
i2_LQ_N_c37720/f1p0/2769-2F	B3	i3_LQ_C_c16139/f1p0/3019-2F	AP2/ERF-ERF
i2_LQ_N_c37843/f1p0/2343-0F	B3	i3_LQ_C_c20541/f1p0/3289-0F	AP2/ERF-ERF
i2_LQ_N_c37992/f1p0/2680-0F	B3	i3_LQ_C_c22664/f1p0/3430-2F	AP2/ERF-ERF
i2_LQ_N_c37992/f1p0/2680-1F	B3	i3_LQ_C_c26767/f1p0/3118-2F	AP2/ERF-ERF
i2_LQ_N_c5670/f1p0/2173-0F	B3	i3_LQ_C_c28809/f1p0/3071-2F	AP2/ERF-ERF
i2_LQ_N_c5993/f1p0/2512-1F	B3	i3_LQ_C_c5328/f1p0/3200-0R	AP2/ERF-ERF
i2_LQ_N_c8192/f2p4/2958-2F	B3	i3_LQ_C_c6134/f1p0/3184-1R	AP2/ERF-ERF
i2_LQ_N_c43772/f1p2/2811-0F	B3	i4_LQ_C_c5624/f1p0/4906-1F	AP2/ERF-ERF
i2_LQ_N_c49581/f1p32/2739-1F	B3	i4_LQ_C_c11940/f1p0/4909-0F	AP2/ERF-ERF
i2_LQ_N_c50771/f1p0/2738-2F	B3	i4_LQ_C_c14680/f1p2/4945-1F	AP2/ERF-ERF
i2_LQ_N_c51649/f1p8/2943-0F	B3	i4_LQ_C_c14915/f1p0/4708-2F	AP2/ERF-ERF
i2_LQ_N_c52431/f1p0/2738-2F	B3	i4_LQ_C_c16919/f1p0/4150-1F	AP2/ERF-ERF
i2_LQ_N_c52965/f1p0/2156-2F	B3	i4_LQ_C_c17202/f1p0/4228-0F	AP2/ERF-ERF
i2_LQ_N_c53296/f1p0/2512-1F	B3	i4_LQ_C_c17570/f1p0/4312-2F	AP2/ERF-ERF
i2_LQ_N_c54474/f1p0/2939-1F	B3	i4_LQ_C_c26056/f1p0/4911-2F	AP2/ERF-ERF
i2_LQ_N_c54670/f1p0/2628-2F	B3	i4_LQ_C_c26908/f1p1/4937-0F	AP2/ERF-ERF
i2_LQ_N_c56715/f1p0/2672-1F	B3	i4_LQ_C_c27495/f1p0/4981-0F	AP2/ERF-ERF
i2_LQ_N_c56800/f1p0/2991-0F	B3	i4_LQ_C_c27966/f1p0/5018-2F	AP2/ERF-ERF
i2_LQ_N_c57015/f1p0/2913-0F	B3	i4_LQ_C_c2824/f1p3/4702-0F	AP2/ERF-ERF
i2_LQ_N_c57130/f1p0/3027-2F	B3	i4_LQ_C_c3433/f1p0/4886-1F	AP2/ERF-ERF
i3_LQ_N_c2961/f1p5/3888-0F	B3	i4_LQ_C_c5534/f1p0/5010-2F	AP2/ERF-ERF
i3_LQ_N_c8156/f1p0/3099-0F	B3	i4_LQ_C_c6770/f1p0/4942-2F	AP2/ERF-ERF
i3_LQ_N_c8635/f1p10/3751-1F	B3	i4_LQ_C_c9612/f1p1/4890-2F	AP2/ERF-ERF
i3_LQ_N_c15726/f1p0/3021-1F	B3	i4_LQ_C_c9922/f1p0/4957-1F	AP2/ERF-ERF
i3_LQ_N_c19701/f1p0/3895-0F	B3	i1_HQ_C_c1606/f2p1/1657-2F	AP2/ERF-RAV
i3_LQ_N_c20518/f1p4/3681-0F	B3	i1_HQ_C_c18263/f2p0/1472-1F	AP2/ERF-RAV
i3_LQ_N_c22241/f1p0/3096-1F	B3	i1_HQ_C_c1865/f3p0/1565-1F	AP2/ERF-RAV
i3_LQ_N_c22315/f1p3/3113-0F	B3	i1_HQ_C_c3586/f4p0/1520-0F	AP2/ERF-RAV
i3_LQ_N_c23356/f1p0/3706-1F	B3	i1_LQ_C_c5990/f1p9/1355-2F	AP2/ERF-RAV
i3_LQ_N_c25754/f1p0/3980-1F	B3	i1_LQ_C_c22975/f1p0/1826-0F	AP2/ERF-RAV
i3_LQ_N_c27760/f1p1/3538-1F	B3	i1_LQ_C_c34023/f1p0/1548-0F	AP2/ERF-RAV
i3_LQ_N_c28620/f1p0/3551-1F	B3	i1_LQ_C_c39866/f1p0/1035-1F	AP2/ERF-RAV
i3_LQ_N_c34987/f1p0/3691-2F	B3	i1_LQ_C_c5844/f1p0/1926-0F	AP2/ERF-RAV
i3_LQ_N_c35175/f1p0/3254-1F	B3	i5_LQ_C_c2362/f1p8/5184-2F	B3
i3_LQ_N_c36793/f1p0/3075-0F	B3	i5_LQ_C_c2742/f1p0/5134-2F	B3
i3_LQ_N_c36793/f1p0/3075-2F	B3	i5_LQ_C_c4641/f1p5/5217-1F	B3
i3_LQ_N_c39186/f1p0/3695-2F	B3	i5_LQ_C_c4641/f1p5/5217-2F	B3
i3_LQ_N_c39515/f1p0/3157-0F	B3	i5_LQ_C_c4853/f1p8/5220-1F	B3
i3_LQ_N_c41132/f1p0/3859-0F	B3	i5_LQ_C_c5804/f1p0/5425-1F	B3
i3_LQ_N_c42297/f1p0/3650-2F	B3	i5_LQ_C_c6122/f1p0/5204-2F	B3
i3_LQ_N_c45974/f1p0/3061-2F	B3	i5_LQ_C_c6991/f1p9/5995-2F	B3
i3_LQ_N_c46014/f1p0/3073-0F	B3	i5_LQ_C_c8031/f1p4/5233-2F	B3
i3_LQ_N_c53223/f1p0/3400-2F	B3	i5_LQ_C_c9027/f1p0/5610-1F	B3
i3_LQ_N_c53900/f1p0/3487-1F	B3	i7_LQ_C_c282/f1p0/7140-1F	B3
i3_LQ_N_c54030/f1p0/3843-0F	B3	i1_HQ_C_c18319/f2p0/1140-0F	B3
i3_LQ_N_c54450/f1p0/3693-2F	B3	i2_HQ_C_c33173/f2p0/2104-1F	B3
i3_LQ_N_c55960/f1p0/3115-2F	B3	i2_HQ_C_c8238/f2p0/2462-2F	B3
i3_LQ_N_c56438/f1p0/3845-0F	B3	i0_LQ_C_c10412/f1p0/876-1F	B3
i3_LQ_N_c58271/f1p0/3572-1F	B3	i0_LQ_C_c12391/f1p0/939-0F	B3
i3_LQ_N_c59986/f1p0/3038-2F	B3	i0_LQ_C_c21883/f1p1/772-2F	B3
i4_LQ_N_c12270/f1p0/4593-0F	B3	i0_LQ_C_c3571/f1p0/792-0F	B3
i4_LQ_N_c12270/f1p0/4593-2F	B3	i0_LQ_C_c42202/f1p1/968-0F	B3
i4_LQ_N_c12723/f1p0/4230-2F	B3	i3_HQ_C_c1297/f5p0/3531-0F	B3
i4_LQ_N_c13210/f1p0/4229-1F	B3	i3_HQ_C_c1470/f3p4/3351-1F	B3
i4_LQ_N_c21244/f1p2/4850-1F	B3	i3_HQ_C_c2184/f3p1/3426-0F	B3
i4_LQ_N_c21244/f1p2/4850-2F	B3	i3_HQ_C_c28960/f5p0/3559-2F	B3
i4_LQ_N_c24338/f1p0/4629-0F	B3	i3_HQ_C_c6893/f2p0/3958-1F	B3
i4_LQ_N_c25500/f1p2/4294-2F	B3	i0_LQ_C_c25874/f1p0/900-0F	B3
i4_LQ_N_c4292/f1p0/4331-0F	B3	i0_LQ_C_c28560/f1p3/924-1F	B3
i4_LQ_N_c7187/f1p0/4750-1F	B3	i0_LQ_C_c41479/f1p0/938-2F	B3
i4_LQ_N_c39858/f1p0/4243-0F	B3-ARF	i1_LQ_C_c5985/f1p0/1959-1F	B3
i5_LQ_N_c7490/f1p26/5153-0F	B3-ARF	i5_HQ_C_c1368/f2p4/5519-1F	B3
i2_HQ_N_c1175/f5p0/2821-0F	B3-ARF	i0_LQ_C_c47196/f1p0/645-0F	B3
i2_HQ_N_c1176/f7p19/2691-2F	B3-ARF	i0_LQ_C_c64941/f1p4/845-2F	B3
i2_HQ_N_c14088/f2p0/2650-1F	B3-ARF	i1_LQ_C_c12215/f1p0/1737-2F	B3
i2_HQ_N_c16769/f4p0/2932-0F	B3-ARF	i1_LQ_C_c15911/f1p0/1054-1F	B3
i2_HQ_N_c1868/f8p0/2605-0F	B3-ARF	i1_LQ_C_c2263/f2p3/1291-2F	B3
i2_HQ_N_c18866/f2p0/2847-0F	B3-ARF	i1_LQ_C_c3883/f1p0/1140-2F	B3
i2_HQ_N_c29405/f2p0/2536-0F	B3-ARF	i1_LQ_C_c19915/f2p3/1589-2F	B3
i2_HQ_N_c31901/f15p0/2931-1F	B3-ARF	i1_LQ_C_c24413/f1p0/1616-0F	B3
i2_HQ_N_c32174/f25p0/2989-1F	B3-ARF	i1_LQ_C_c25191/f1p0/1611-2F	B3
i2_HQ_N_c5741/f2p0/2937-0F	B3-ARF	i1_LQ_C_c28613/f1p3/1765-1F	B3
i2_HQ_N_c7258/f7p0/2889-2F	B3-ARF	i1_LQ_C_c29487/f1p4/1627-1F	B3
i2_HQ_N_c7343/f3p0/2754-0F	B3-ARF	i1_LQ_C_c30780/f2p0/1498-0F	B3
i2_HQ_N_c46921/f2p0/2519-0F	B3-ARF	i1_LQ_C_c34598/f1p0/1297-0F	B3
i2_HQ_N_c47324/f23p0/2896-1F	B3-ARF	i1_LQ_C_c35207/f1p0/1791-0R	B3
i2_HQ_N_c47585/f47p0/2882-2F	B3-ARF	i1_LQ_C_c35285/f1p0/1638-0F	B3
i2_HQ_N_c61007/f11p0/2729-2F	B3-ARF	i1_LQ_C_c35605/f1p0/1139-1F	B3
i2_HQ_N_c61033/f3p0/2443-1F	B3-ARF	i1_LQ_C_c36140/f1p0/1418-0F	B3
i2_HQ_N_c61487/f6p3/2786-2F	B3-ARF	i1_LQ_C_c42652/f1p0/1001-1F	B3
i2_HQ_N_c61628/f23p0/2912-2F	B3-ARF	i1_LQ_C_c36625/f1p6/1514-1F	B3
i2_HQ_N_c62026/f13p1/2610-1F	B3-ARF	i2_LQ_C_c13792/f1p0/2992-2F	B3
i2_HQ_N_c62725/f2p0/2863-1F	B3-ARF	i2_LQ_C_c14080/f1p0/2859-2F	B3
i3_HQ_N_c1728/f9p2/3285-2F	B3-ARF	i2_LQ_C_c14325/f1p104/2199-1F	B3
i3_HQ_N_c17771/f6p0/3926-1F	B3-ARF	i2_LQ_C_c19960/f1p0/2920-1F	B3
i3_HQ_N_c17862/f3p0/3620-1F	B3-ARF	i2_LQ_C_c22031/f1p1/2205-2F	B3
i3_HQ_N_c2039/f4p0/3785-2F	B3-ARF	i2_LQ_C_c25466/f1p0/2407-2F	B3
i3_HQ_N_c22444/f4p0/3796-0F	B3-ARF	i2_LQ_C_c5454/f1p0/2665-1F	B3
i3_HQ_N_c24969/f3p0/3391-1F	B3-ARF	i2_LQ_C_c6246/f1p1/2469-1F	B3
i3_HQ_N_c28016/f2p0/3160-2F	B3-ARF	i2_LQ_C_c8812/f1p1/2281-1F	B3
i3_HQ_N_c28496/f4p65/3666-2F	B3-ARF	i2_LQ_C_c8894/f1p0/2316-0F	B3
i3_HQ_N_c29227/f2p0/3390-2F	B3-ARF	i2_LQ_C_c8894/f1p0/2316-2F	B3
i3_HQ_N_c33487/f3p0/3300-1F	B3-ARF	i2_LQ_C_c16952/f1p0/2142-0F	B3
i3_HQ_N_c33544/f3p0/3460-0F	B3-ARF	i2_LQ_C_c23449/f1p0/2902-1F	B3
i3_HQ_N_c4324/f4p1/3639-1F	B3-ARF	i2_LQ_C_c23699/f1p0/2662-0F	B3
i3_HQ_N_c49530/f8p1/3939-1F	B3-ARF	i2_LQ_C_c29884/f1p2/2545-2F	B3
i3_HQ_N_c5594/f2p1/3670-1F	B3-ARF	i2_LQ_C_c30030/f1p3/2406-1F	B3
i3_HQ_N_c60322/f2p0/3101-2F	B3-ARF	i2_LQ_C_c30030/f1p3/2406-2F	B3
i3_HQ_N_c60727/f14p0/3905-0F	B3-ARF	i2_LQ_C_c30581/f1p1/2600-0F	B3
i3_HQ_N_c60733/f33p0/3797-2F	B3-ARF	i2_LQ_C_c34935/f1p0/2682-0F	B3
i3_HQ_N_c60812/f4p0/3117-2F	B3-ARF	i2_LQ_C_c36101/f1p0/2548-1F	B3
i3_HQ_N_c60876/f7p0/3171-1F	B3-ARF	i2_LQ_C_c37096/f1p5/2676-2F	B3
i3_HQ_N_c60888/f24p0/3889-0F	B3-ARF	i2_LQ_C_c37215/f1p1/2683-1F	B3
i3_HQ_N_c60894/f54p0/3831-1F	B3-ARF	i2_LQ_C_c38816/f1p0/2769-0F	B3
i3_HQ_N_c60915/f2p2/3339-1F	B3-ARF	i2_LQ_C_c39423/f1p0/2726-1F	B3
i3_HQ_N_c62112/f3p0/3623-2F	B3-ARF	i2_LQ_C_c41886/f1p0/2094-2F	B3
i3_HQ_N_c62126/f2p0/3520-0F	B3-ARF	i3_LQ_C_c6811/f1p0/3927-2F	B3
i3_HQ_N_c62302/f2p0/3625-1F	B3-ARF	i3_LQ_C_c7057/f1p0/3341-1F	B3
i4_HQ_N_c16209/f2p0/4111-2F	B3-ARF	i3_LQ_C_c7057/f1p0/3341-2F	B3
i4_HQ_N_c19368/f2p0/4299-0F	B3-ARF	i3_LQ_C_c10529/f1p3/3350-1F	B3
i4_HQ_N_c37194/f7p12/4215-2F	B3-ARF	i3_LQ_C_c11443/f1p2/3166-1F	B3
i4_HQ_N_c41258/f2p2/4054-2F	B3-ARF	i3_LQ_C_c12172/f1p0/3695-2F	B3
i4_HQ_N_c43298/f15p2/4028-1F	B3-ARF	i3_LQ_C_c12294/f1p0/3764-0F	B3
i4_HQ_N_c6727/f2p0/4352-1F	B3-ARF	i3_LQ_C_c12294/f1p0/3764-1F	B3
i4_HQ_N_c8883/f2p1/4425-0F	B3-ARF	i3_LQ_C_c12959/f1p1/3833-1F	B3
i1_LQ_N_c36109/f1p0/1608-2F	B3-ARF	i3_LQ_C_c18886/f1p0/3149-1F	B3
i1_LQ_N_c38410/f1p0/2003-0F	B3-ARF	i3_LQ_C_c19707/f1p5/3819-2F	B3
i2_LQ_N_c11810/f2p0/2782-2F	B3-ARF	i3_LQ_C_c22638/f1p1/3374-1F	B3
i2_LQ_N_c13235/f1p0/2933-2F	B3-ARF	i3_LQ_C_c23069/f1p0/3720-2F	B3
i2_LQ_N_c13319/f1p0/3044-1F	B3-ARF	i3_LQ_C_c23497/f1p1/3410-0F	B3
i2_LQ_N_c14675/f2p0/2553-0F	B3-ARF	i3_LQ_C_c23674/f1p0/3353-2F	B3
i2_LQ_N_c14692/f1p0/2523-2F	B3-ARF	i3_LQ_C_c25038/f1p0/3230-2F	B3
i2_LQ_N_c18609/f1p0/3008-2F	B3-ARF	i3_LQ_C_c25188/f1p13/3768-0F	B3
i2_LQ_N_c21329/f1p2/2546-0F	B3-ARF	i3_LQ_C_c25300/f1p0/3597-0F	B3
i2_LQ_N_c21353/f1p0/2869-1F	B3-ARF	i3_LQ_C_c26162/f1p1/3302-2F	B3
i2_LQ_N_c21603/f1p0/2949-2F	B3-ARF	i3_LQ_C_c26477/f1p7/3238-0F	B3
i2_LQ_N_c21697/f1p0/2758-2F	B3-ARF	i3_LQ_C_c27979/f1p0/3016-1F	B3
i2_LQ_N_c22140/f1p0/2887-1F	B3-ARF	i3_LQ_C_c28641/f1p0/3019-0F	B3
i2_LQ_N_c23752/f1p1/2592-0F	B3-ARF	i3_LQ_C_c30269/f1p1/3339-1F	B3
i2_LQ_N_c27796/f1p0/2581-1F	B3-ARF	i3_LQ_C_c5000/f1p1/3343-0F	B3
i2_LQ_N_c28047/f1p0/2968-2F	B3-ARF	i3_LQ_C_c6770/f1p0/3745-1F	B3
i2_LQ_N_c28670/f1p1/2929-1F	B3-ARF	i4_LQ_C_c4042/f1p1/4819-1F	B3
i2_LQ_N_c36454/f1p0/2771-1F	B3-ARF	i4_LQ_C_c4055/f1p0/4939-1F	B3
i2_LQ_N_c36510/f1p0/2262-0F	B3-ARF	i4_LQ_C_c15876/f1p0/4400-1F	B3
i2_LQ_N_c37469/f1p0/2519-0F	B3-ARF	i4_LQ_C_c15880/f1p0/4890-2F	B3
i2_LQ_N_c3845/f1p0/2482-2F	B3-ARF	i4_LQ_C_c17524/f1p0/4220-0F	B3
i2_LQ_N_c4146/f1p2/2739-1F	B3-ARF	i4_LQ_C_c20258/f1p3/4690-0F	B3
i2_LQ_N_c8660/f1p0/2928-2F	B3-ARF	i4_LQ_C_c24044/f1p2/4757-2F	B3
i2_LQ_N_c39112/f1p0/2776-0F	B3-ARF	i4_LQ_C_c24164/f1p0/4605-1F	B3
i2_LQ_N_c39505/f1p0/2443-1F	B3-ARF	i4_LQ_C_c24265/f1p0/4582-0F	B3
i2_LQ_N_c40620/f1p0/2866-0F	B3-ARF	i4_LQ_C_c25834/f1p0/4837-2F	B3
i2_LQ_N_c41991/f1p0/2991-1F	B3-ARF	i4_LQ_C_c25923/f1p0/4492-1F	B3
i2_LQ_N_c43010/f1p0/2399-2F	B3-ARF	i4_LQ_C_c26046/f1p0/4745-0F	B3
i2_LQ_N_c49542/f1p0/2817-1F	B3-ARF	i4_LQ_C_c26046/f1p0/4745-2F	B3
i2_LQ_N_c52682/f1p0/2640-0F	B3-ARF	i4_LQ_C_c32877/f1p0/4053-2F	B3
i2_LQ_N_c54407/f1p0/2574-2F	B3-ARF	i4_LQ_C_c36631/f1p0/4033-0F	B3
i2_LQ_N_c56531/f1p0/3015-0F	B3-ARF	i4_LQ_C_c7837/f1p0/4804-2F	B3
i2_LQ_N_c62683/f1p0/2611-0F	B3-ARF	i4_LQ_C_c7932/f1p0/4922-2F	B3
i2_LQ_N_c62965/f1p0/2584-2F	B3-ARF	i5_LQ_C_c10047/f1p0/5225-2F	B3-ARF
i3_LQ_N_c10175/f2p3/3720-0F	B3-ARF	i5_LQ_C_c10734/f1p3/5356-0F	B3-ARF
i3_LQ_N_c11472/f1p0/3100-1F	B3-ARF	i5_LQ_C_c14695/f1p0/5015-1F	B3-ARF
i3_LQ_N_c12580/f2p45/3960-0F	B3-ARF	i5_LQ_C_c15172/f1p4/5019-1F	B3-ARF
i3_LQ_N_c2690/f1p0/3374-1F	B3-ARF	i5_LQ_C_c4331/f1p0/5229-2F	B3-ARF
i3_LQ_N_c7040/f1p0/3559-0F	B3-ARF	i5_LQ_C_c6450/f1p1/5780-2F	B3-ARF
i3_LQ_N_c9464/f1p2/3640-2F	B3-ARF	i5_LQ_C_c8615/f1p0/5283-0F	B3-ARF
i3_LQ_N_c18209/f1p0/3939-2F	B3-ARF	i7_LQ_C_c436/f1p0/7884-2R	B3-ARF
i3_LQ_N_c19403/f1p0/3465-1F	B3-ARF	i2_HQ_C_c1023/f4p0/2606-2F	B3-ARF
i3_LQ_N_c19564/f1p0/3734-2F	B3-ARF	i2_HQ_C_c1313/f5p0/2383-1F	B3-ARF
i3_LQ_N_c20832/f1p0/3085-1F	B3-ARF	i2_HQ_C_c1428/f3p0/2788-0F	B3-ARF
i3_LQ_N_c23693/f1p0/3175-1F	B3-ARF	i2_HQ_C_c14813/f2p1/2682-0F	B3-ARF
i3_LQ_N_c25687/f1p0/3170-2F	B3-ARF	i2_HQ_C_c17353/f12p0/2948-1F	B3-ARF
i3_LQ_N_c27347/f1p2/3748-0F	B3-ARF	i2_HQ_C_c2734/f4p48/2999-0F	B3-ARF
i3_LQ_N_c39791/f1p0/3119-1F	B3-ARF	i2_HQ_C_c28817/f2p0/2642-2F	B3-ARF
i3_LQ_N_c41751/f1p4/3222-1F	B3-ARF	i2_HQ_C_c33043/f4p0/2842-0F	B3-ARF
i3_LQ_N_c46919/f1p0/4118-0F	B3-ARF	i2_HQ_C_c43428/f5p0/2618-1F	B3-ARF
i3_LQ_N_c47164/f1p0/3058-0F	B3-ARF	i2_HQ_C_c43566/f10p0/3029-1F	B3-ARF
i3_LQ_N_c49985/f1p0/3173-2F	B3-ARF	i2_HQ_C_c43567/f14p0/2896-1F	B3-ARF
i3_LQ_N_c50109/f1p0/3752-1F	B3-ARF	i2_HQ_C_c5035/f7p0/2746-0F	B3-ARF
i3_LQ_N_c52147/f1p0/3761-0F	B3-ARF	i2_HQ_C_c849/f6p0/2661-1F	B3-ARF
i3_LQ_N_c53172/f1p0/3141-1F	B3-ARF	i3_HQ_C_c16867/f6p0/3701-1F	B3-ARF
i3_LQ_N_c54669/f1p0/3242-0F	B3-ARF	i3_HQ_C_c1221/f4p6/3616-0F	B3-ARF
i3_LQ_N_c54891/f1p0/3073-1F	B3-ARF	i3_HQ_C_c12757/f2p0/3238-0F	B3-ARF
i3_LQ_N_c55353/f1p0/3744-0F	B3-ARF	i3_HQ_C_c13655/f2p0/3486-2F	B3-ARF
i3_LQ_N_c55512/f1p0/3182-1F	B3-ARF	i3_HQ_C_c1505/f7p0/3845-0F	B3-ARF
i4_LQ_N_c17142/f1p0/4142-1F	B3-ARF	i3_HQ_C_c16897/f7p0/3209-2F	B3-ARF
i4_LQ_N_c21355/f1p0/4429-1F	B3-ARF	i3_HQ_C_c17056/f2p0/3061-2F	B3-ARF
i4_LQ_N_c22538/f1p3/4145-1F	B3-ARF	i3_HQ_C_c1794/f6p0/3786-0F	B3-ARF
i4_LQ_N_c25903/f1p0/4176-1F	B3-ARF	i3_HQ_C_c18095/f2p0/3954-0F	B3-ARF
i4_LQ_N_c27303/f1p0/4393-0F	B3-ARF	i3_HQ_C_c28997/f2p8/3388-1F	B3-ARF
i4_LQ_N_c3750/f1p4/4190-1F	B3-ARF	i3_HQ_C_c29085/f4p1/3645-0F	B3-ARF
i1_HQ_N_c18084/f2p0/1598-0F	BBR-BPC	i3_HQ_C_c3961/f2p1/3267-2F	B3-ARF
i0_LQ_N_c4279/f1p3/550-1F	BBR-BPC	i3_HQ_C_c4788/f3p0/3598-1F	B3-ARF
i0_LQ_N_c4297/f1p0/826-0F	BBR-BPC	i3_HQ_C_c7007/f2p0/3184-1F	B3-ARF
i0_LQ_N_c23656/f1p1/376-2F	BBR-BPC	i3_HQ_C_c8400/f2p0/3667-1F	B3-ARF
i1_LQ_N_c21279/f2p0/1612-1F	BBR-BPC	i4_HQ_C_c1902/f2p0/5025-2F	B3-ARF
i1_LQ_N_c34184/f1p0/1814-0F	BBR-BPC	i1_LQ_C_c11299/f1p0/1834-1F	B3-ARF
i1_LQ_N_c43870/f1p1/1643-1F	BBR-BPC	i2_LQ_C_c1471/f2p1/2440-0F	B3-ARF
i1_HQ_N_c18219/f5p0/1525-1F	BES1	i2_LQ_C_c2370/f1p0/2926-0F	B3-ARF
i1_HQ_N_c19731/f2p2/1378-2F	BES1	i2_LQ_C_c2420/f1p0/2360-1F	B3-ARF
i1_LQ_N_c24198/f1p0/1387-0F	BES1	i2_LQ_C_c536/f11p0/2950-0F	B3-ARF
i1_LQ_N_c28106/f1p0/1194-0F	BES1	i2_LQ_C_c10009/f1p0/2926-0F	B3-ARF
i1_LQ_N_c54910/f1p0/1766-0F	BES1	i2_LQ_C_c10682/f1p0/2698-0F	B3-ARF
i1_LQ_N_c56204/f1p1/1541-2F	BES1	i2_LQ_C_c12112/f1p1/2993-2F	B3-ARF
i2_LQ_N_c15286/f1p4/2112-1F	BES1	i2_LQ_C_c13244/f1p0/2432-2F	B3-ARF
i2_LQ_N_c22045/f1p2/2251-2F	BES1	i2_LQ_C_c13713/f1p0/2862-0F	B3-ARF
i2_LQ_N_c37600/f1p0/2412-2F	BES1	i2_LQ_C_c13892/f1p0/2539-2F	B3-ARF
i2_LQ_N_c7969/f1p7/2453-0F	BES1	i2_LQ_C_c14133/f1p0/2575-1F	B3-ARF
i3_LQ_N_c38680/f1p2/3116-2F	BES1	i2_LQ_C_c15208/f1p0/3021-1F	B3-ARF
i4_LQ_N_c32359/f1p0/4469-0F	bHLH	i2_LQ_C_c15791/f1p0/2046-0F	B3-ARF
i5_LQ_N_c1732/f1p0/5140-0F	bHLH	i2_LQ_C_c16040/f1p0/2131-2F	B3-ARF
i5_LQ_N_c5140/f1p0/5921-1F	bHLH	i2_LQ_C_c16400/f1p0/2105-0F	B3-ARF
i5_LQ_N_c7766/f1p3/5194-1F	bHLH	i2_LQ_C_c16545/f1p0/2101-1F	B3-ARF
i5_LQ_N_c9671/f1p0/5192-1F	bHLH	i2_LQ_C_c19004/f1p0/2447-2F	B3-ARF
i6_LQ_N_c2202/f1p6/6171-1F	bHLH	i2_LQ_C_c20141/f1p0/2831-0F	B3-ARF
i0_HQ_N_c138355/f4p9/937-2F	bHLH	i2_LQ_C_c20760/f1p0/2833-2F	B3-ARF
i0_HQ_N_c20273/f2p1/979-2F	bHLH	i2_LQ_C_c22156/f1p0/2586-1F	B3-ARF
i0_HQ_N_c49576/f2p1/575-2F	bHLH	i2_LQ_C_c24021/f1p0/2662-1F	B3-ARF
i0_HQ_N_c61508/f2p1/844-2F	bHLH	i2_LQ_C_c24670/f1p6/2526-2F	B3-ARF
i0_HQ_N_c7887/f2p2/685-1F	bHLH	i2_LQ_C_c25465/f1p0/2666-0F	B3-ARF
i1_HQ_N_c11399/f3p6/1483-2F	bHLH	i2_LQ_C_c27136/f1p2/2662-0F	B3-ARF
i1_HQ_N_c11618/f2p0/1287-1F	bHLH	i2_LQ_C_c28226/f1p0/2549-1F	B3-ARF
i1_HQ_N_c12917/f2p0/1842-2F	bHLH	i2_LQ_C_c28448/f1p0/2745-1F	B3-ARF
i1_HQ_N_c1793/f3p0/1127-2F	bHLH	i2_LQ_C_c2858/f1p0/3025-1F	B3-ARF
i1_HQ_N_c18337/f2p0/1161-0F	bHLH	i2_LQ_C_c4055/f2p0/3136-2F	B3-ARF
i1_HQ_N_c18492/f3p0/1466-1F	bHLH	i2_LQ_C_c4464/f1p0/2911-2F	B3-ARF
i1_HQ_N_c18566/f2p0/1298-2F	bHLH	i2_LQ_C_c4580/f1p0/3017-0F	B3-ARF
i1_HQ_N_c24779/f2p0/1747-2F	bHLH	i2_LQ_C_c5931/f1p0/3011-1F	B3-ARF
i1_HQ_N_c2722/f2p1/1121-0F	bHLH	i2_LQ_C_c7438/f1p4/2911-2F	B3-ARF
i1_HQ_N_c29474/f2p7/1785-1F	bHLH	i2_LQ_C_c7504/f1p5/2482-2F	B3-ARF
i1_HQ_N_c2999/f2p2/1483-1F	bHLH	i2_LQ_C_c7865/f1p0/2651-1F	B3-ARF
i1_HQ_N_c3054/f2p0/1597-0F	bHLH	i2_LQ_C_c7905/f1p0/2839-0F	B3-ARF
i1_HQ_N_c34010/f2p0/1568-2F	bHLH	i2_LQ_C_c8435/f1p0/2707-2F	B3-ARF
i1_HQ_N_c35533/f2p0/1795-0F	bHLH	i2_LQ_C_c24883/f1p0/2708-1F	B3-ARF
i1_HQ_N_c48089/f8p0/1928-0F	bHLH	i2_LQ_C_c26495/f1p0/2704-0F	B3-ARF
i1_HQ_N_c4810/f3p0/1311-2F	bHLH	i2_LQ_C_c26547/f1p2/2242-0F	B3-ARF
i1_HQ_N_c48247/f2p7/1081-1F	bHLH	i2_LQ_C_c27667/f1p0/2196-1F	B3-ARF
i1_HQ_N_c5572/f2p0/1155-2F	bHLH	i2_LQ_C_c29509/f1p0/2928-1F	B3-ARF
i1_HQ_N_c60242/f46p0/1239-0F	bHLH	i2_LQ_C_c30028/f1p0/2868-2F	B3-ARF
i1_HQ_N_c61738/f2p0/1110-0F	bHLH	i2_LQ_C_c30535/f1p0/2235-0F	B3-ARF
i1_HQ_N_c8311/f4p1/1401-2F	bHLH	i2_LQ_C_c34614/f1p0/2674-2F	B3-ARF
i1_HQ_N_c8460/f2p0/1309-2F	bHLH	i2_LQ_C_c34925/f1p0/2845-0F	B3-ARF
i2_HQ_N_c10505/f2p0/2497-0F	bHLH	i2_LQ_C_c35363/f1p0/2678-1F	B3-ARF
i2_HQ_N_c11173/f2p0/2214-2F	bHLH	i2_LQ_C_c36768/f1p4/2850-2F	B3-ARF
i2_HQ_N_c12215/f4p2/2311-0F	bHLH	i2_LQ_C_c37206/f1p0/2570-0F	B3-ARF
i2_HQ_N_c1298/f8p0/2693-2F	bHLH	i2_LQ_C_c40163/f1p0/2620-1F	B3-ARF
i2_HQ_N_c16966/f2p0/2114-1F	bHLH	i2_LQ_C_c40231/f1p0/2656-2F	B3-ARF
i2_HQ_N_c2010/f5p0/2619-0F	bHLH	i2_LQ_C_c40264/f1p0/2756-0F	B3-ARF
i2_HQ_N_c4380/f4p2/2590-2F	bHLH	i2_LQ_C_c40540/f1p0/2966-1F	B3-ARF
i2_HQ_N_c585/f17p0/2770-0F	bHLH	i2_LQ_C_c42640/f1p1/2077-0F	B3-ARF
i2_HQ_N_c6277/f2p1/2176-2F	bHLH	i2_LQ_C_c44646/f1p3/2204-2F	B3-ARF
i2_HQ_N_c7916/f4p11/2335-0F	bHLH	i3_LQ_C_c10454/f1p2/3381-0F	B3-ARF
i2_HQ_N_c9639/f2p1/2414-2F	bHLH	i3_LQ_C_c2866/f1p5/3595-2F	B3-ARF
i0_LQ_N_c10722/f1p1/984-1F	bHLH	i3_LQ_C_c3007/f1p0/3891-2F	B3-ARF
i0_LQ_N_c26583/f1p0/806-0F	bHLH	i3_LQ_C_c4200/f1p6/3918-0F	B3-ARF
i0_LQ_N_c5422/f1p9/1066-2F	bHLH	i3_LQ_C_c7295/f1p0/3867-0F	B3-ARF
i2_HQ_N_c44166/f2p284/2630-0F	bHLH	i3_LQ_C_c8802/f1p0/3856-0F	B3-ARF
i2_HQ_N_c45109/f2p0/2055-2F	bHLH	i3_LQ_C_c10553/f1p0/3072-1F	B3-ARF
i2_HQ_N_c62571/f4p0/2527-2F	bHLH	i3_LQ_C_c10680/f1p0/3925-2F	B3-ARF
i3_HQ_N_c12338/f2p0/3639-0F	bHLH	i3_LQ_C_c11187/f1p1/3481-2F	B3-ARF
i3_HQ_N_c1448/f3p0/4001-2F	bHLH	i3_LQ_C_c11995/f1p0/3296-2F	B3-ARF
i4_HQ_N_c1966/f3p0/4374-0F	bHLH	i3_LQ_C_c12572/f1p3/3490-1F	B3-ARF
i0_LQ_N_c10739/f1p3/705-0F	bHLH	i3_LQ_C_c13040/f1p1/3189-2F	B3-ARF
i0_LQ_N_c30576/f1p3/664-2F	bHLH	i3_LQ_C_c14630/f1p1/3608-2F	B3-ARF
i0_LQ_N_c51430/f1p3/1015-1F	bHLH	i3_LQ_C_c14718/f1p4/3197-0F	B3-ARF
i0_LQ_N_c65876/f1p14/945-2F	bHLH	i3_LQ_C_c14964/f1p3/3644-2F	B3-ARF
i0_LQ_N_c71005/f1p1/606-1F	bHLH	i3_LQ_C_c15713/f1p0/2940-0F	B3-ARF
i0_LQ_N_c25775/f1p2/886-2F	bHLH	i3_LQ_C_c16463/f1p0/3066-1F	B3-ARF
i0_LQ_N_c26526/f1p0/940-1F	bHLH	i3_LQ_C_c18467/f1p0/3963-1F	B3-ARF
i0_LQ_N_c51329/f1p5/775-0F	bHLH	i3_LQ_C_c19021/f1p3/3602-1F	B3-ARF
i0_LQ_N_c93012/f1p4/846-0F	bHLH	i3_LQ_C_c20784/f1p0/3279-1F	B3-ARF
i0_LQ_N_c98495/f1p0/977-1F	bHLH	i3_LQ_C_c21136/f1p3/3134-2F	B3-ARF
i1_LQ_N_c11887/f4p0/1953-2F	bHLH	i3_LQ_C_c21350/f1p0/3686-0F	B3-ARF
i1_LQ_N_c12352/f1p0/1811-2F	bHLH	i3_LQ_C_c21618/f1p0/3144-1F	B3-ARF
i1_LQ_N_c13792/f1p0/1226-1F	bHLH	i3_LQ_C_c21918/f1p4/3403-1F	B3-ARF
i1_LQ_N_c16261/f1p0/1023-2F	bHLH	i3_LQ_C_c23129/f1p0/3112-0F	B3-ARF
i1_LQ_N_c1896/f8p1/1169-1F	bHLH	i3_LQ_C_c23563/f1p0/3788-2F	B3-ARF
i1_LQ_N_c19094/f1p0/1264-1F	bHLH	i3_LQ_C_c24737/f1p16/3743-2F	B3-ARF
i1_LQ_N_c19983/f1p0/1518-2F	bHLH	i3_LQ_C_c24938/f1p0/3375-1F	B3-ARF
i1_LQ_N_c20480/f1p0/1085-2F	bHLH	i3_LQ_C_c25076/f1p0/3114-2F	B3-ARF
i1_LQ_N_c21517/f1p0/1212-0F	bHLH	i3_LQ_C_c25106/f1p0/3861-1F	B3-ARF
i1_LQ_N_c22381/f1p0/1395-2F	bHLH	i3_LQ_C_c25303/f1p0/3079-1F	B3-ARF
i1_LQ_N_c22628/f1p0/1477-2F	bHLH	i3_LQ_C_c25569/f1p0/3769-1F	B3-ARF
i1_LQ_N_c23008/f1p0/2002-2F	bHLH	i3_LQ_C_c25612/f1p0/3935-2F	B3-ARF
i1_LQ_N_c23926/f1p0/1243-0F	bHLH	i3_LQ_C_c25903/f1p0/3832-1F	B3-ARF
i1_LQ_N_c3736/f1p0/1922-2F	bHLH	i3_LQ_C_c26844/f1p0/3121-2F	B3-ARF
i1_LQ_N_c4241/f1p0/1169-1F	bHLH	i3_LQ_C_c27920/f1p5/3466-2F	B3-ARF
i1_LQ_N_c4294/f1p1/1105-2F	bHLH	i3_LQ_C_c28723/f1p0/3070-1F	B3-ARF
i1_LQ_N_c4420/f1p0/1133-1F	bHLH	i3_LQ_C_c30038/f1p2/3243-0F	B3-ARF
i1_LQ_N_c4424/f1p0/1601-0F	bHLH	i3_LQ_C_c30474/f1p1/3246-1F	B3-ARF
i1_LQ_N_c4631/f1p1/1453-2F	bHLH	i3_LQ_C_c3677/f1p0/3621-0F	B3-ARF
i1_LQ_N_c5398/f1p1/1350-0F	bHLH	i3_LQ_C_c3779/f1p5/3273-1F	B3-ARF
i1_LQ_N_c5866/f1p2/1896-2F	bHLH	i3_LQ_C_c6593/f1p125/3414-0F	B3-ARF
i1_LQ_N_c7139/f1p0/1728-0F	bHLH	i3_LQ_C_c6611/f1p0/3786-0F	B3-ARF
i1_LQ_N_c7264/f1p0/1375-1F	bHLH	i3_LQ_C_c6738/f1p0/3714-1F	B3-ARF
i1_LQ_N_c7709/f1p3/1754-1F	bHLH	i3_LQ_C_c7682/f1p0/3375-1F	B3-ARF
i1_LQ_N_c8942/f1p0/1714-2F	bHLH	i3_LQ_C_c7834/f1p5/3938-0F	B3-ARF
i1_LQ_N_c9247/f1p0/1105-2F	bHLH	i3_LQ_C_c8181/f1p0/3530-2F	B3-ARF
i1_LQ_N_c23974/f1p2/1909-2F	bHLH	i3_LQ_C_c9423/f1p0/3723-0F	B3-ARF
i1_LQ_N_c25628/f1p1/1298-0F	bHLH	i3_LQ_C_c9647/f1p0/3804-1F	B3-ARF
i1_LQ_N_c25633/f2p2/1227-2F	bHLH	i4_LQ_C_c14580/f1p0/4854-0F	B3-ARF
i1_LQ_N_c25648/f1p0/1168-0F	bHLH	i4_LQ_C_c16408/f1p0/4151-0F	B3-ARF
i1_LQ_N_c25847/f1p4/1961-0F	bHLH	i4_LQ_C_c16876/f1p0/4090-1F	B3-ARF
i1_LQ_N_c26287/f1p0/1477-0F	bHLH	i4_LQ_C_c17076/f1p0/4223-0F	B3-ARF
i1_LQ_N_c26306/f1p0/1685-2F	bHLH	i4_LQ_C_c17517/f1p0/4169-2F	B3-ARF
i1_LQ_N_c26779/f1p0/1364-0F	bHLH	i4_LQ_C_c20532/f1p0/4496-2F	B3-ARF
i1_LQ_N_c27028/f1p0/1870-1F	bHLH	i4_LQ_C_c22563/f1p0/4834-1F	B3-ARF
i1_LQ_N_c27470/f1p0/1977-2F	bHLH	i4_LQ_C_c23293/f1p0/4441-2F	B3-ARF
i1_LQ_N_c27479/f1p0/1170-0F	bHLH	i4_LQ_C_c23431/f1p0/4975-0F	B3-ARF
i1_LQ_N_c27573/f1p0/1324-2F	bHLH	i4_LQ_C_c25489/f1p0/4759-0F	B3-ARF
i1_LQ_N_c28574/f1p26/1421-2F	bHLH	i4_LQ_C_c28970/f1p0/4777-0F	B3-ARF
i1_LQ_N_c28745/f1p0/1607-2F	bHLH	i4_LQ_C_c29298/f1p3/4343-2F	B3-ARF
i1_LQ_N_c29676/f1p0/1221-0F	bHLH	i4_LQ_C_c31837/f1p0/4252-1F	B3-ARF
i1_LQ_N_c31252/f1p1/1010-2F	bHLH	i4_LQ_C_c32724/f1p0/4209-2F	B3-ARF
i1_LQ_N_c31493/f1p1/1062-1F	bHLH	i4_LQ_C_c33183/f1p0/4067-0F	B3-ARF
i1_LQ_N_c35152/f1p0/1101-1F	bHLH	i4_LQ_C_c36595/f1p10/4001-1F	B3-ARF
i1_LQ_N_c35515/f1p0/1854-2F	bHLH	i4_LQ_C_c36787/f1p0/4063-1F	B3-ARF
i1_LQ_N_c36063/f1p0/1414-2F	bHLH	i4_LQ_C_c36918/f1p0/4099-2F	B3-ARF
i1_LQ_N_c36859/f1p0/1356-1F	bHLH	i4_LQ_C_c36951/f1p0/4017-0F	B3-ARF
i1_LQ_N_c38831/f1p1/2038-2F	bHLH	i4_LQ_C_c6424/f1p0/4833-1F	B3-ARF
i1_LQ_N_c39103/f1p0/1610-2F	bHLH	i4_LQ_C_c6779/f1p0/4922-1F	B3-ARF
i1_LQ_N_c39330/f1p0/1985-0F	bHLH	i2_HQ_C_c22522/f2p0/2864-0F	BBR-BPC
i1_LQ_N_c39602/f1p0/1707-0F	bHLH	i1_LQ_C_c8111/f1p0/1248-0F	BBR-BPC
i1_LQ_N_c39843/f1p0/1337-2F	bHLH	i1_LQ_C_c19825/f1p0/1532-0F	BBR-BPC
i1_LQ_N_c39975/f1p0/1501-2F	bHLH	i1_LQ_C_c23931/f1p0/1714-0F	BBR-BPC
i1_LQ_N_c40744/f1p0/1899-0F	bHLH	i1_LQ_C_c25341/f1p0/1624-0F	BBR-BPC
i1_LQ_N_c41384/f2p0/1455-1F	bHLH	i3_LQ_C_c18898/f1p0/3182-1F	BBR-BPC
i1_LQ_N_c41461/f1p0/1209-1F	bHLH	i3_LQ_C_c4751/f1p2/3489-2F	BBR-BPC
i1_LQ_N_c42517/f1p0/1281-1F	bHLH	i1_HQ_C_c21035/f2p4/1356-1F	BES1
i1_LQ_N_c43772/f1p2/1304-0F	bHLH	i1_LQ_C_c13901/f1p11/1265-1F	BES1
i1_LQ_N_c44503/f2p3/1898-1F	bHLH	i1_LQ_C_c20765/f1p20/1675-0F	BES1
i1_LQ_N_c44646/f1p0/1844-1F	bHLH	i1_LQ_C_c29588/f1p0/1578-1F	BES1
i1_LQ_N_c46057/f1p1/1056-0F	bHLH	i1_LQ_C_c36492/f1p0/1549-0F	BES1
i1_LQ_N_c46487/f1p0/1016-1F	bHLH	i1_LQ_C_c37012/f1p0/1727-0F	BES1
i1_LQ_N_c47600/f1p0/1031-0F	bHLH	i2_LQ_C_c4282/f1p0/2642-0F	BES1
i1_LQ_N_c47841/f1p0/1021-2F	bHLH	i2_LQ_C_c5868/f1p0/2943-0F	BES1
i1_LQ_N_c50328/f1p0/1170-2F	bHLH	i2_LQ_C_c5868/f1p0/2943-1F	BES1
i1_LQ_N_c50347/f1p0/1304-0F	bHLH	i2_LQ_C_c7295/f1p0/2158-1F	BES1
i1_LQ_N_c50779/f1p0/1157-0F	bHLH	i2_LQ_C_c8346/f1p2/2529-0F	BES1
i1_LQ_N_c51509/f1p0/1148-2F	bHLH	i2_LQ_C_c8346/f1p2/2529-1F	BES1
i1_LQ_N_c51786/f1p0/1276-2F	bHLH	i3_LQ_C_c4285/f1p0/3173-0F	BES1
i1_LQ_N_c52566/f1p0/1459-0F	bHLH	i3_LQ_C_c4285/f1p0/3173-1F	BES1
i1_LQ_N_c52618/f1p29/1855-0F	bHLH	i5_LQ_C_c10244/f1p16/5223-2F	bHLH
i1_LQ_N_c52941/f1p0/1257-2F	bHLH	i5_LQ_C_c10720/f1p30/5200-0F	bHLH
i1_LQ_N_c53268/f1p0/1501-1F	bHLH	i5_LQ_C_c10913/f1p4/5734-2F	bHLH
i1_LQ_N_c53660/f1p0/1940-0F	bHLH	i5_LQ_C_c11123/f1p4/5294-2F	bHLH
i1_LQ_N_c54081/f1p0/1244-1F	bHLH	i5_LQ_C_c13826/f1p0/5524-2F	bHLH
i1_LQ_N_c56688/f1p0/1944-1F	bHLH	i5_LQ_C_c14678/f1p0/5017-2F	bHLH
i1_LQ_N_c57762/f2p0/1113-2F	bHLH	i5_LQ_C_c14866/f1p0/5037-2F	bHLH
i1_LQ_N_c59881/f2p0/1020-2F	bHLH	i5_LQ_C_c15001/f1p0/5011-1F	bHLH
i1_LQ_N_c60779/f1p4/1153-2F	bHLH	i5_LQ_C_c2863/f1p0/5840-1F	bHLH
i1_LQ_N_c63533/f1p0/1116-2F	bHLH	i5_LQ_C_c6709/f1p0/5524-2F	bHLH
i1_LQ_N_c63842/f1p2/1010-2F	bHLH	i5_LQ_C_c8462/f1p0/5099-2F	bHLH
i1_LQ_N_c64244/f1p0/1008-1F	bHLH	i5_LQ_C_c9330/f1p0/5279-1F	bHLH
i2_LQ_N_c1987/f9p0/2625-0F	bHLH	i5_LQ_C_c9536/f1p0/5173-2F	bHLH
i2_LQ_N_c2322/f1p0/2266-0F	bHLH	i6_LQ_C_c157/f1p0/7062-0F	bHLH
i2_LQ_N_c2344/f1p1/2518-1F	bHLH	i6_LQ_C_c157/f1p0/7062-0R	bHLH
i2_LQ_N_c2352/f1p0/2686-1F	bHLH	i6_LQ_C_c2258/f1p5/6442-0F	bHLH
i2_LQ_N_c10394/f1p0/2845-2F	bHLH	i6_LQ_C_c2258/f1p5/6442-1F	bHLH
i2_LQ_N_c11103/f1p0/3024-2F	bHLH	i6_LQ_C_c562/f1p0/6762-2F	bHLH
i2_LQ_N_c12695/f1p8/2363-1F	bHLH	i0_HQ_C_c2264/f2p5/856-0F	bHLH
i2_LQ_N_c14699/f1p0/2659-1F	bHLH	i0_HQ_C_c5285/f2p3/865-0F	bHLH
i2_LQ_N_c15183/f1p0/2078-2F	bHLH	i1_HQ_C_c1082/f5p0/1300-1F	bHLH
i2_LQ_N_c16026/f1p0/2167-1F	bHLH	i1_HQ_C_c14703/f2p0/1680-0F	bHLH
i2_LQ_N_c18815/f1p0/2601-0F	bHLH	i1_HQ_C_c17283/f9p0/1170-0F	bHLH
i2_LQ_N_c20046/f1p0/2707-2F	bHLH	i1_HQ_C_c18407/f2p0/1245-0F	bHLH
i2_LQ_N_c22599/f1p0/2591-0F	bHLH	i1_HQ_C_c1991/f2p14/1377-0F	bHLH
i2_LQ_N_c23594/f1p0/2673-1F	bHLH	i1_HQ_C_c2085/f2p3/1687-1F	bHLH
i2_LQ_N_c23930/f1p3/2862-1F	bHLH	i1_HQ_C_c2154/f2p0/1463-1F	bHLH
i2_LQ_N_c25711/f1p0/2225-0F	bHLH	i1_HQ_C_c33624/f2p0/1487-0F	bHLH
i2_LQ_N_c26137/f1p0/2745-2F	bHLH	i1_HQ_C_c40606/f20p0/1108-2F	bHLH
i2_LQ_N_c27482/f1p0/2519-0F	bHLH	i1_HQ_C_c40741/f2p1/1059-2F	bHLH
i2_LQ_N_c30271/f1p0/2131-2F	bHLH	i1_HQ_C_c7730/f2p0/1206-2F	bHLH
i2_LQ_N_c30628/f1p7/2121-2F	bHLH	i2_HQ_C_c1312/f6p0/2298-1F	bHLH
i2_LQ_N_c34009/f1p0/2212-1F	bHLH	i2_HQ_C_c13154/f2p0/2898-1F	bHLH
i2_LQ_N_c34318/f1p0/2150-2F	bHLH	i2_HQ_C_c14185/f2p0/2678-2F	bHLH
i2_LQ_N_c34761/f1p0/2823-0F	bHLH	i2_HQ_C_c1435/f3p0/2677-0F	bHLH
i2_LQ_N_c5159/f1p0/2656-1F	bHLH	i2_HQ_C_c15386/f3p0/2347-1F	bHLH
i2_LQ_N_c8432/f1p0/2504-0F	bHLH	i2_HQ_C_c15515/f2p0/2157-1F	bHLH
i2_LQ_N_c8833/f1p0/2780-2F	bHLH	i2_HQ_C_c1642/f7p0/2585-0F	bHLH
i2_LQ_N_c9908/f1p4/2484-2F	bHLH	i2_HQ_C_c18721/f5p8/2597-1F	bHLH
i2_LQ_N_c38812/f1p0/2159-1F	bHLH	i2_HQ_C_c1953/f6p1/2524-2F	bHLH
i2_LQ_N_c39158/f1p0/2440-0F	bHLH	i2_HQ_C_c21352/f2p2/2583-2F	bHLH
i2_LQ_N_c40113/f1p0/2289-0F	bHLH	i2_HQ_C_c33096/f3p0/2341-0F	bHLH
i2_LQ_N_c41770/f1p0/2643-1F	bHLH	i2_HQ_C_c4583/f2p0/2252-2F	bHLH
i2_LQ_N_c47077/f1p0/2028-2F	bHLH	i2_HQ_C_c6313/f2p0/2227-1F	bHLH
i2_LQ_N_c51710/f1p0/2701-0F	bHLH	i0_LQ_C_c10635/f1p2/1030-2F	bHLH
i2_LQ_N_c52734/f1p0/2152-0F	bHLH	i0_LQ_C_c10732/f1p0/872-0F	bHLH
i2_LQ_N_c55856/f1p0/2831-0F	bHLH	i0_LQ_C_c10998/f1p0/942-2F	bHLH
i2_LQ_N_c57272/f1p0/2232-2F	bHLH	i0_LQ_C_c23549/f2p0/653-0F	bHLH
i2_LQ_N_c59114/f1p0/2121-1F	bHLH	i0_LQ_C_c25087/f1p0/812-0F	bHLH
i2_LQ_N_c60898/f1p0/2030-1F	bHLH	i0_LQ_C_c26236/f1p0/838-0F	bHLH
i2_LQ_N_c60950/f1p0/2026-0F	bHLH	i0_LQ_C_c28168/f1p4/1062-1F	bHLH
i2_LQ_N_c64720/f1p0/2297-2F	bHLH	i0_LQ_C_c30947/f1p0/952-0F	bHLH
i2_LQ_N_c65071/f1p0/2024-1F	bHLH	i0_LQ_C_c31441/f1p3/891-0F	bHLH
i2_LQ_N_c65286/f1p0/2013-2F	bHLH	i0_LQ_C_c37248/f1p0/805-0F	bHLH
i3_LQ_N_c10433/f1p7/3157-1F	bHLH	i0_LQ_C_c38379/f1p4/855-1F	bHLH
i3_LQ_N_c10759/f1p0/3271-2F	bHLH	i0_LQ_C_c41756/f1p1/774-0F	bHLH
i3_LQ_N_c6058/f1p0/3691-1F	bHLH	i0_LQ_C_c42325/f1p4/544-2F	bHLH
i3_LQ_N_c6121/f1p0/3402-2F	bHLH	i0_LQ_C_c4705/f1p5/900-1F	bHLH
i3_LQ_N_c7224/f1p0/3423-0F	bHLH	i3_HQ_C_c18107/f2p0/3428-1F	bHLH
i3_LQ_N_c15860/f1p0/3046-1F	bHLH	i4_HQ_C_c10790/f3p1/5033-1F	bHLH
i3_LQ_N_c18515/f1p0/3631-0F	bHLH	i0_LQ_C_c11218/f1p11/979-0F	bHLH
i3_LQ_N_c19271/f2p0/3970-0F	bHLH	i0_LQ_C_c11612/f1p2/909-0F	bHLH
i3_LQ_N_c21935/f1p1/3242-1F	bHLH	i0_LQ_C_c2383/f2p10/835-0F	bHLH
i3_LQ_N_c25931/f1p3/3151-0F	bHLH	i0_LQ_C_c24030/f1p1/878-0F	bHLH
i3_LQ_N_c34452/f1p0/3404-2F	bHLH	i0_LQ_C_c37773/f1p0/954-0F	bHLH
i3_LQ_N_c34593/f1p0/3426-0F	bHLH	i0_LQ_C_c38070/f1p0/974-2F	bHLH
i3_LQ_N_c36342/f1p0/3577-1F	bHLH	i0_LQ_C_c4399/f1p0/802-0F	bHLH
i3_LQ_N_c38736/f1p3/3169-0F	bHLH	i0_LQ_C_c48210/f1p0/869-0F	bHLH
i3_LQ_N_c39830/f1p0/3277-0F	bHLH	i0_LQ_C_c6206/f1p6/1017-2F	bHLH
i3_LQ_N_c42356/f1p0/3780-2F	bHLH	i1_LQ_C_c10529/f1p3/1171-0F	bHLH
i3_LQ_N_c44410/f1p0/3538-1F	bHLH	i1_LQ_C_c10583/f1p0/1662-2F	bHLH
i3_LQ_N_c51454/f1p0/3536-1F	bHLH	i1_LQ_C_c12050/f1p1/1881-1F	bHLH
i3_LQ_N_c52301/f1p4/3631-2F	bHLH	i1_LQ_C_c15099/f1p0/1763-0F	bHLH
i4_LQ_N_c11290/f1p0/5047-2F	bHLH	i1_LQ_C_c17365/f2p0/1044-1F	bHLH
i4_LQ_N_c31588/f1p0/4940-2F	bZIP	i1_LQ_C_c2927/f1p8/1702-0F	bHLH
i5_LQ_N_c1681/f1p8/5256-1F	bZIP	i1_LQ_C_c7561/f2p0/1554-2F	bHLH
i5_LQ_N_c4519/f1p0/5418-1F	bZIP	i0_LQ_C_c47981/f1p1/1003-0F	bHLH
i5_LQ_N_c6429/f1p0/5383-2F	bZIP	i0_LQ_C_c57331/f1p1/860-1F	bHLH
i5_LQ_N_c9677/f1p31/5250-1F	bZIP	i1_LQ_C_c10165/f2p0/1989-0F	bHLH
i0_HQ_N_c12232/f2p0/648-2F	bZIP	i1_LQ_C_c10211/f1p5/1718-0F	bHLH
i0_HQ_N_c25499/f2p0/739-2F	bZIP	i1_LQ_C_c10309/f1p0/1698-2F	bHLH
i0_HQ_N_c3646/f3p4/753-0F	bZIP	i1_LQ_C_c10733/f1p2/1790-0F	bHLH
i0_HQ_N_c74004/f2p4/899-0F	bZIP	i1_LQ_C_c10803/f1p6/1708-2F	bHLH
i1_HQ_N_c12452/f2p0/1681-0F	bZIP	i1_LQ_C_c11150/f1p0/1235-2F	bHLH
i1_HQ_N_c12508/f3p8/2003-2F	bZIP	i1_LQ_C_c11287/f1p1/1658-1F	bHLH
i1_HQ_N_c12708/f2p0/1483-2F	bZIP	i1_LQ_C_c11593/f1p0/1573-1F	bHLH
i1_HQ_N_c1393/f4p1/1459-0F	bZIP	i1_LQ_C_c13193/f1p0/1662-2F	bHLH
i1_HQ_N_c1497/f9p0/1925-0F	bZIP	i1_LQ_C_c13236/f1p0/1639-0F	bHLH
i1_HQ_N_c15072/f3p0/1543-2F	bZIP	i1_LQ_C_c14502/f1p0/1616-2F	bHLH
i1_HQ_N_c18561/f2p0/1280-0F	bZIP	i1_LQ_C_c14764/f1p0/1632-0F	bHLH
i1_HQ_N_c1859/f9p0/1311-0F	bZIP	i1_LQ_C_c15040/f1p4/2007-2F	bHLH
i1_HQ_N_c18607/f2p0/1535-0F	bZIP	i1_LQ_C_c15314/f1p0/1981-1F	bHLH
i1_HQ_N_c1874/f5p0/1396-0F	bZIP	i1_LQ_C_c15667/f1p0/1062-1F	bHLH
i1_HQ_N_c2058/f8p4/1791-1F	bZIP	i1_LQ_C_c15806/f1p0/1067-2F	bHLH
i1_HQ_N_c24003/f2p0/1688-1F	bZIP	i1_LQ_C_c15853/f1p0/1047-0F	bHLH
i1_HQ_N_c24078/f3p0/1292-0F	bZIP	i1_LQ_C_c15867/f1p0/1046-0F	bHLH
i1_HQ_N_c26675/f3p0/1339-0F	bZIP	i1_LQ_C_c15883/f1p0/1049-0F	bHLH
i1_HQ_N_c32326/f3p4/1410-0F	bZIP	i1_LQ_C_c15921/f1p0/1030-2F	bHLH
i1_HQ_N_c32338/f3p0/1312-2F	bZIP	i1_LQ_C_c1817/f2p0/1532-1F	bHLH
i1_HQ_N_c33794/f2p0/1836-2F	bZIP	i1_LQ_C_c18797/f1p9/1585-2F	bHLH
i1_HQ_N_c34061/f3p0/1661-0F	bZIP	i1_LQ_C_c18996/f1p10/1509-1F	bHLH
i1_HQ_N_c44451/f2p1/1982-2F	bZIP	i1_LQ_C_c19535/f1p6/1702-0F	bHLH
i1_HQ_N_c48278/f4p0/1435-2F	bZIP	i1_LQ_C_c2277/f1p0/1264-0F	bHLH
i1_HQ_N_c5538/f2p10/1140-2F	bZIP	i1_LQ_C_c2368/f1p0/1799-2F	bHLH
i1_HQ_N_c60342/f2p0/1536-2F	bZIP	i1_LQ_C_c3060/f1p0/1365-0F	bHLH
i1_HQ_N_c60782/f13p0/1373-1F	bZIP	i1_LQ_C_c3267/f1p1/1758-2F	bHLH
i1_HQ_N_c6453/f2p0/1316-0F	bZIP	i1_LQ_C_c5025/f1p0/1092-0F	bHLH
i1_HQ_N_c7537/f3p0/1439-0F	bZIP	i1_LQ_C_c5306/f1p0/1947-0F	bHLH
i1_HQ_N_c8085/f5p29/1870-0F	bZIP	i1_LQ_C_c6329/f1p17/1654-1F	bHLH
i1_HQ_N_c8484/f2p2/1812-1F	bZIP	i1_LQ_C_c6368/f1p0/1478-2F	bHLH
i1_HQ_N_c9800/f2p0/1533-1F	bZIP	i1_LQ_C_c6777/f1p0/1593-0F	bHLH
i2_HQ_N_c1273/f3p1/2430-2F	bZIP	i1_LQ_C_c6810/f1p0/2015-1F	bHLH
i2_HQ_N_c13367/f2p0/2980-0F	bZIP	i1_LQ_C_c7131/f1p1/1750-0F	bHLH
i2_HQ_N_c14929/f2p0/2351-2F	bZIP	i1_LQ_C_c7282/f1p0/1360-0F	bHLH
i2_HQ_N_c2127/f6p3/2361-0F	bZIP	i1_LQ_C_c7872/f1p7/1775-2F	bHLH
i2_HQ_N_c24302/f2p0/2418-2F	bZIP	i1_LQ_C_c8060/f1p0/1504-0F	bHLH
i2_HQ_N_c3566/f2p0/2931-2F	bZIP	i1_LQ_C_c8062/f1p1/1737-1F	bHLH
i2_HQ_N_c6309/f2p0/2739-2F	bZIP	i1_LQ_C_c8198/f1p0/1577-2F	bHLH
i0_LQ_N_c10368/f1p0/784-0F	bZIP	i1_LQ_C_c8570/f1p0/1765-0F	bHLH
i0_LQ_N_c12292/f1p3/416-0F	bZIP	i1_LQ_C_c8777/f1p0/1575-2F	bHLH
i0_LQ_N_c22693/f1p4/983-2F	bZIP	i1_LQ_C_c10368/f1p5/1580-0F	bHLH
i0_LQ_N_c24099/f1p0/779-1F	bZIP	i1_LQ_C_c13432/f1p2/1129-2F	bHLH
i0_LQ_N_c25379/f1p0/931-0F	bZIP	i1_LQ_C_c19861/f1p0/1580-2F	bHLH
i0_LQ_N_c9760/f1p0/788-0F	bZIP	i1_LQ_C_c20299/f1p5/1339-2F	bHLH
i3_HQ_N_c2154/f3p0/3783-2F	bZIP	i1_LQ_C_c20588/f1p1/1747-1F	bHLH
i4_HQ_N_c10411/f2p0/4995-0F	bZIP	i1_LQ_C_c21308/f1p12/1982-1F	bHLH
i4_HQ_N_c2290/f2p0/4996-0F	bZIP	i1_LQ_C_c22333/f1p1/1201-0F	bHLH
i4_HQ_N_c3977/f2p0/4689-1F	bZIP	i1_LQ_C_c22863/f1p0/1854-2F	bHLH
i0_LQ_N_c27995/f1p0/365-1F	bZIP	i1_LQ_C_c23896/f1p0/1216-2F	bHLH
i0_LQ_N_c29365/f1p0/977-2F	bZIP	i1_LQ_C_c24241/f1p0/1458-0F	bHLH
i0_LQ_N_c31231/f1p3/899-0F	bZIP	i1_LQ_C_c24331/f1p0/1198-1F	bHLH
i0_LQ_N_c32274/f1p0/705-0F	bZIP	i1_LQ_C_c24710/f1p0/1455-1F	bHLH
i0_LQ_N_c32552/f1p4/830-2F	bZIP	i1_LQ_C_c25058/f1p0/1741-0F	bHLH
i0_LQ_N_c40643/f1p4/1006-0F	bZIP	i1_LQ_C_c25372/f1p0/1354-2F	bHLH
i0_LQ_N_c43555/f1p0/781-1F	bZIP	i1_LQ_C_c26385/f1p0/1213-0F	bHLH
i0_LQ_N_c49508/f1p2/680-1F	bZIP	i1_LQ_C_c26433/f1p0/1593-2F	bHLH
i0_LQ_N_c67007/f1p0/772-2F	bZIP	i1_LQ_C_c26436/f1p1/1936-0F	bHLH
i0_LQ_N_c72902/f1p0/931-0F	bZIP	i1_LQ_C_c27183/f1p0/1512-2F	bHLH
i0_LQ_N_c74877/f1p0/735-2F	bZIP	i1_LQ_C_c27429/f1p0/1451-2F	bHLH
i0_LQ_N_c75065/f1p1/652-2F	bZIP	i1_LQ_C_c27678/f1p2/1338-2F	bHLH
i0_LQ_N_c88880/f1p0/449-1F	bZIP	i1_LQ_C_c28013/f1p0/1304-1F	bHLH
i0_LQ_N_c89307/f1p0/957-2F	bZIP	i1_LQ_C_c28697/f1p0/1177-1F	bHLH
i0_LQ_N_c103618/f1p1/749-1F	bZIP	i1_LQ_C_c28936/f1p0/1449-0F	bHLH
i0_LQ_N_c90049/f1p0/440-1F	bZIP	i1_LQ_C_c29679/f1p0/1146-2F	bHLH
i0_LQ_N_c91852/f1p0/798-2F	bZIP	i1_LQ_C_c29989/f1p0/1309-2F	bHLH
i0_LQ_N_c92005/f1p0/777-0F	bZIP	i1_LQ_C_c30893/f1p0/1057-0F	bHLH
i0_LQ_N_c92260/f1p0/992-1F	bZIP	i1_LQ_C_c31514/f1p0/1050-0F	bHLH
i0_LQ_N_c97335/f1p2/905-0F	bZIP	i1_LQ_C_c31829/f1p0/1058-0F	bHLH
i0_LQ_N_c98307/f1p0/929-2F	bZIP	i1_LQ_C_c31880/f1p0/1035-2F	bHLH
i1_LQ_N_c10321/f1p0/1572-2F	bZIP	i1_LQ_C_c33864/f1p19/1793-0F	bHLH
i1_LQ_N_c11373/f1p0/1690-1F	bZIP	i1_LQ_C_c34001/f1p0/1421-2F	bHLH
i1_LQ_N_c11615/f1p0/1988-1F	bZIP	i1_LQ_C_c34554/f1p0/1510-2F	bHLH
i1_LQ_N_c12871/f1p0/1155-2F	bZIP	i1_LQ_C_c34832/f1p0/1528-2F	bHLH
i1_LQ_N_c13559/f1p0/1246-2F	bZIP	i1_LQ_C_c35636/f1p0/1165-2F	bHLH
i1_LQ_N_c14634/f1p0/1166-1F	bZIP	i1_LQ_C_c35956/f1p0/1270-0F	bHLH
i1_LQ_N_c18218/f2p0/1673-0F	bZIP	i1_LQ_C_c36131/f1p0/1909-2F	bHLH
i1_LQ_N_c19521/f1p0/1888-0F	bZIP	i1_LQ_C_c36156/f1p0/1712-2F	bHLH
i1_LQ_N_c21043/f1p22/1282-1F	bZIP	i1_LQ_C_c36244/f1p13/1420-2F	bHLH
i1_LQ_N_c21973/f1p0/1943-2F	bZIP	i1_LQ_C_c37306/f1p1/1128-1F	bHLH
i1_LQ_N_c23476/f1p0/1461-2F	bZIP	i1_LQ_C_c37308/f1p0/1576-0F	bHLH
i1_LQ_N_c3598/f1p0/1511-2F	bZIP	i1_LQ_C_c37601/f1p0/1126-1F	bHLH
i1_LQ_N_c6233/f1p0/1978-2F	bZIP	i1_LQ_C_c37603/f1p0/1964-1F	bHLH
i1_LQ_N_c6885/f1p0/1776-1F	bZIP	i1_LQ_C_c37972/f1p0/1725-1F	bHLH
i1_LQ_N_c7649/f1p0/1654-1F	bZIP	i1_LQ_C_c38124/f1p0/1087-1F	bHLH
i1_LQ_N_c8242/f1p0/1962-0F	bZIP	i1_LQ_C_c40560/f1p1/1036-0F	bHLH
i1_LQ_N_c8900/f1p0/1255-2F	bZIP	i1_LQ_C_c40698/f2p0/1023-0F	bHLH
i1_LQ_N_c9346/f1p3/1629-2F	bZIP	i1_LQ_C_c4329/f1p1/1096-0F	bHLH
i1_LQ_N_c23989/f1p0/1565-0F	bZIP	i2_LQ_C_c10122/f1p3/2307-1F	bHLH
i1_LQ_N_c25556/f1p0/1876-1F	bZIP	i2_LQ_C_c10407/f1p0/3011-1F	bHLH
i1_LQ_N_c26761/f1p0/1738-1F	bZIP	i2_LQ_C_c11559/f1p0/2216-0F	bHLH
i1_LQ_N_c28313/f1p2/1767-1F	bZIP	i2_LQ_C_c11623/f1p0/2166-2F	bHLH
i1_LQ_N_c28358/f1p0/1831-2F	bZIP	i2_LQ_C_c13163/f1p1/2754-0F	bHLH
i1_LQ_N_c29153/f1p0/1065-1F	bZIP	i2_LQ_C_c14263/f1p0/2772-0F	bHLH
i1_LQ_N_c29590/f1p0/1650-1F	bZIP	i2_LQ_C_c16057/f1p0/2051-2F	bHLH
i1_LQ_N_c29802/f1p0/1073-2F	bZIP	i2_LQ_C_c19016/f1p1/2116-2F	bHLH
i1_LQ_N_c31046/f1p0/1057-0F	bZIP	i2_LQ_C_c19201/f1p0/2832-1F	bHLH
i1_LQ_N_c34623/f1p0/1582-0F	bZIP	i2_LQ_C_c21568/f1p1/2925-2F	bHLH
i1_LQ_N_c35064/f1p0/1848-2F	bZIP	i2_LQ_C_c21856/f1p1/2631-1F	bHLH
i1_LQ_N_c35094/f1p0/1343-1F	bZIP	i2_LQ_C_c22201/f1p1/2233-2F	bHLH
i1_LQ_N_c35143/f1p0/1492-1F	bZIP	i2_LQ_C_c24183/f1p0/2580-2F	bHLH
i1_LQ_N_c36043/f1p0/1675-1F	bZIP	i2_LQ_C_c24658/f1p0/2211-0F	bHLH
i1_LQ_N_c36140/f1p0/1652-0F	bZIP	i2_LQ_C_c26932/f1p9/2806-2F	bHLH
i1_LQ_N_c36747/f1p0/1893-2F	bZIP	i2_LQ_C_c27930/f1p0/2473-1F	bHLH
i1_LQ_N_c37876/f2p0/1439-0F	bZIP	i2_LQ_C_c28003/f1p1/2733-2F	bHLH
i1_LQ_N_c37979/f1p0/1289-2F	bZIP	i2_LQ_C_c3784/f1p0/2719-1F	bHLH
i1_LQ_N_c38007/f1p0/1169-1F	bZIP	i2_LQ_C_c4567/f1p0/2291-1F	bHLH
i1_LQ_N_c39818/f1p0/1282-1F	bZIP	i2_LQ_C_c5130/f1p0/2652-0F	bHLH
i1_LQ_N_c39873/f1p0/1984-1F	bZIP	i2_LQ_C_c5570/f1p1/2296-2F	bHLH
i1_LQ_N_c40369/f1p33/1346-2F	bZIP	i2_LQ_C_c5914/f1p0/2190-0F	bHLH
i1_LQ_N_c40798/f1p0/1465-0F	bZIP	i2_LQ_C_c6640/f1p0/2487-0F	bHLH
i1_LQ_N_c41554/f1p0/1338-2F	bZIP	i2_LQ_C_c7074/f1p10/2471-0F	bHLH
i1_LQ_N_c41722/f1p0/1690-2F	bZIP	i2_LQ_C_c8279/f1p5/2270-1F	bHLH
i1_LQ_N_c41740/f1p0/1879-2F	bZIP	i2_LQ_C_c9146/f1p0/2957-0F	bHLH
i1_LQ_N_c42147/f1p0/1735-0F	bZIP	i2_LQ_C_c9905/f2p5/2512-2F	bHLH
i1_LQ_N_c43019/f2p0/1737-1F	bZIP	i2_LQ_C_c16889/f1p0/2084-2F	bHLH
i1_LQ_N_c44011/f1p0/1343-0F	bZIP	i2_LQ_C_c16966/f1p0/2123-2F	bHLH
i1_LQ_N_c44760/f1p0/1814-2F	bZIP	i2_LQ_C_c23810/f1p0/2940-1F	bHLH
i1_LQ_N_c45911/f1p0/1014-0F	bZIP	i2_LQ_C_c26481/f1p0/2578-1F	bHLH
i1_LQ_N_c46030/f1p0/1299-2F	bZIP	i2_LQ_C_c28821/f1p0/2591-1F	bHLH
i1_LQ_N_c47340/f1p0/1048-2F	bZIP	i2_LQ_C_c29816/f1p0/2260-0F	bHLH
i1_LQ_N_c50118/f1p2/1999-1F	bZIP	i2_LQ_C_c30139/f1p62/2755-1F	bHLH
i1_LQ_N_c50292/f1p0/1939-2F	bZIP	i2_LQ_C_c30473/f1p0/2635-0F	bHLH
i1_LQ_N_c50451/f1p0/1694-1F	bZIP	i2_LQ_C_c31066/f2p0/2089-0F	bHLH
i1_LQ_N_c51006/f1p0/1415-2F	bZIP	i2_LQ_C_c31295/f1p0/2101-2F	bHLH
i1_LQ_N_c51915/f1p1/1210-2F	bZIP	i2_LQ_C_c32169/f1p0/2058-2F	bHLH
i1_LQ_N_c52049/f1p0/1504-2F	bZIP	i2_LQ_C_c32217/f1p0/2027-1F	bHLH
i1_LQ_N_c53924/f1p0/1637-0F	bZIP	i2_LQ_C_c32480/f1p0/2036-0F	bHLH
i1_LQ_N_c54164/f1p0/1694-2F	bZIP	i2_LQ_C_c35129/f1p0/2417-1F	bHLH
i1_LQ_N_c54749/f1p0/1404-2F	bZIP	i2_LQ_C_c35761/f1p1/2212-0F	bHLH
i1_LQ_N_c55269/f1p0/1998-2F	bZIP	i2_LQ_C_c35841/f1p0/2865-2F	bHLH
i1_LQ_N_c55629/f1p0/1746-1F	bZIP	i2_LQ_C_c36212/f1p0/2396-0F	bHLH
i1_LQ_N_c55722/f1p0/1220-2F	bZIP	i2_LQ_C_c38027/f1p1/2159-2F	bHLH
i1_LQ_N_c61775/f2p0/1609-2F	bZIP	i2_LQ_C_c38098/f1p0/2550-1F	bHLH
i1_LQ_N_c63927/f1p0/1006-0F	bZIP	i2_LQ_C_c39410/f1p0/2388-2F	bHLH
i1_LQ_N_c64301/f1p0/1010-0F	bZIP	i2_LQ_C_c39411/f1p0/2152-1F	bHLH
i2_LQ_N_c10439/f1p0/2221-2F	bZIP	i2_LQ_C_c40008/f1p0/2971-2F	bHLH
i2_LQ_N_c11731/f1p1/2484-2F	bZIP	i2_LQ_C_c41074/f1p0/2294-2F	bHLH
i2_LQ_N_c13586/f1p0/2396-1F	bZIP	i2_LQ_C_c41638/f2p0/2107-0F	bHLH
i2_LQ_N_c15337/f1p0/2094-0F	bZIP	i2_LQ_C_c42702/f1p0/2039-1F	bHLH
i2_LQ_N_c15410/f1p7/2027-2F	bZIP	i2_LQ_C_c45674/f1p2/2009-1F	bHLH
i2_LQ_N_c15832/f1p0/2204-1F	bZIP	i2_LQ_C_c45708/f1p0/2062-2F	bHLH
i2_LQ_N_c19262/f2p0/2677-1F	bZIP	i2_LQ_C_c45754/f1p0/2013-1F	bHLH
i2_LQ_N_c20444/f1p6/2187-0F	bZIP	i3_LQ_C_c2359/f1p3/3883-2F	bHLH
i2_LQ_N_c23744/f1p0/2898-2F	bZIP	i3_LQ_C_c3975/f1p0/3814-1F	bHLH
i2_LQ_N_c23818/f1p1/2299-2F	bZIP	i3_LQ_C_c6939/f1p0/3104-0F	bHLH
i2_LQ_N_c24433/f1p0/2875-1F	bZIP	i3_LQ_C_c6976/f1p0/3857-1F	bHLH
i2_LQ_N_c30547/f1p0/2158-1F	bZIP	i3_LQ_C_c11804/f1p0/3784-2F	bHLH
i2_LQ_N_c30741/f1p0/2084-0F	bZIP	i3_LQ_C_c14376/f1p0/3696-0F	bHLH
i2_LQ_N_c31329/f1p0/2080-2F	bZIP	i3_LQ_C_c14730/f1p12/3605-1F	bHLH
i2_LQ_N_c34301/f1p0/2574-1F	bZIP	i3_LQ_C_c19749/f1p0/3187-2F	bHLH
i2_LQ_N_c36544/f1p0/2623-0F	bZIP	i3_LQ_C_c22723/f1p0/3590-1F	bHLH
i2_LQ_N_c37569/f1p0/2870-1F	bZIP	i3_LQ_C_c25741/f1p3/3467-2F	bHLH
i2_LQ_N_c37740/f1p0/2984-1F	bZIP	i3_LQ_C_c25810/f1p0/3126-0F	bHLH
i2_LQ_N_c6185/f1p1/2283-1F	bZIP	i3_LQ_C_c28042/f1p0/3049-1F	bHLH
i2_LQ_N_c6759/f1p0/2531-0F	bZIP	i3_LQ_C_c28107/f1p0/3065-2F	bHLH
i2_LQ_N_c7903/f1p2/2622-0F	bZIP	i3_LQ_C_c28216/f1p4/3016-1F	bHLH
i2_LQ_N_c8811/f1p1/2477-1F	bZIP	i3_LQ_C_c28406/f1p2/3080-1F	bHLH
i2_LQ_N_c39829/f1p2/2196-1F	bZIP	i3_LQ_C_c6111/f1p0/3086-1F	bHLH
i2_LQ_N_c43830/f1p1/2794-1F	bZIP	i3_LQ_C_c6598/f1p0/3548-1F	bHLH
i2_LQ_N_c44002/f1p0/2494-1F	bZIP	i3_LQ_C_c8139/f1p0/3601-2F	bHLH
i2_LQ_N_c46008/f1p0/2041-0F	bZIP	i4_LQ_C_c10198/f1p0/4963-1R	bHLH
i2_LQ_N_c47062/f1p2/2032-2F	bZIP	i4_LQ_C_c10198/f1p0/4963-2F	bHLH
i2_LQ_N_c52450/f1p0/2660-0F	bZIP	i4_LQ_C_c10480/f1p0/4713-0F	bHLH
i2_LQ_N_c52679/f1p0/2540-0F	bZIP	i4_LQ_C_c19612/f1p0/4707-0F	bHLH
i2_LQ_N_c52728/f1p0/2575-0F	bZIP	i4_LQ_C_c20370/f1p0/4804-1F	bHLH
i2_LQ_N_c53137/f1p0/2944-1F	bZIP	i4_LQ_C_c20876/f1p5/4614-1F	bHLH
i2_LQ_N_c54347/f1p0/2225-1F	bZIP	i4_LQ_C_c24948/f1p0/4736-1F	bHLH
i2_LQ_N_c54902/f1p0/2330-1F	bZIP	i4_LQ_C_c28236/f1p3/4640-1F	bHLH
i2_LQ_N_c55365/f1p0/2857-1F	bZIP	i4_LQ_C_c28236/f1p3/4640-2R	bHLH
i2_LQ_N_c59534/f1p0/2079-1F	bZIP	i4_LQ_C_c2908/f1p0/4606-2F	bHLH
i2_LQ_N_c59965/f1p0/2027-2F	bZIP	i4_LQ_C_c2994/f1p0/4809-2F	bHLH
i2_LQ_N_c60262/f1p0/2050-2F	bZIP	i4_LQ_C_c32332/f1p0/4211-1F	bHLH
i2_LQ_N_c65184/f1p0/2011-1F	bZIP	i4_LQ_C_c5732/f1p0/4629-1F	bHLH
i2_LQ_N_c65211/f1p22/2025-1F	bZIP	i4_LQ_C_c9173/f1p3/5003-1F	bHLH
i3_LQ_N_c10106/f1p0/3108-2F	bZIP	i5_LQ_C_c11031/f1p0/5279-2F	bZIP
i3_LQ_N_c3341/f1p0/3926-2F	bZIP	i5_LQ_C_c11370/f1p0/5195-2F	bZIP
i3_LQ_N_c3606/f1p0/3687-2F	bZIP	i5_LQ_C_c12062/f1p0/5205-1F	bZIP
i3_LQ_N_c7222/f1p0/3268-2F	bZIP	i5_LQ_C_c12284/f1p0/5251-0F	bZIP
i3_LQ_N_c21760/f1p0/3143-1F	bZIP	i5_LQ_C_c13187/f1p6/5209-0F	bZIP
i3_LQ_N_c22368/f1p1/3070-0F	bZIP	i5_LQ_C_c13498/f1p7/5180-2F	bZIP
i3_LQ_N_c24810/f1p0/3385-0F	bZIP	i5_LQ_C_c13521/f1p44/5135-2F	bZIP
i3_LQ_N_c35255/f1p0/3162-2F	bZIP	i5_LQ_C_c14162/f1p0/5131-0F	bZIP
i3_LQ_N_c46018/f1p8/3037-0F	bZIP	i5_LQ_C_c14305/f1p0/5014-2F	bZIP
i3_LQ_N_c50237/f1p0/3788-2F	bZIP	i5_LQ_C_c16104/f1p0/5058-1F	bZIP
i3_LQ_N_c52087/f1p0/3225-2F	bZIP	i5_LQ_C_c2348/f1p3/5461-2F	bZIP
i3_LQ_N_c54438/f1p0/3282-0F	bZIP	i5_LQ_C_c3787/f1p0/5242-1F	bZIP
i4_LQ_N_c12726/f1p0/4489-1F	bZIP	i5_LQ_C_c3998/f1p8/5501-2F	bZIP
i4_LQ_N_c16790/f1p0/4029-2F	bZIP	i5_LQ_C_c5208/f1p1/5373-2F	bZIP
i4_LQ_N_c17112/f1p0/4154-1F	bZIP	i5_LQ_C_c5632/f1p0/5491-2F	bZIP
i4_LQ_N_c23284/f1p3/4379-2F	bZIP	i5_LQ_C_c5636/f1p4/5315-1F	bZIP
i4_LQ_N_c24972/f1p0/4923-0F	bZIP	i5_LQ_C_c7470/f1p0/5120-1F	bZIP
i4_LQ_N_c25017/f1p0/4791-2F	bZIP	i5_LQ_C_c8160/f1p0/5439-1F	bZIP
i4_LQ_N_c2544/f1p0/4537-0F	bZIP	i5_LQ_C_c8449/f1p1/5310-1F	bZIP
i4_LQ_N_c5661/f1p0/5040-1F	bZIP	i5_LQ_C_c8768/f1p0/5105-1F	bZIP
i4_LQ_N_c8321/f1p0/4415-1F	bZIP	i5_LQ_C_c9022/f1p0/5333-1F	bZIP
i4_LQ_N_c8751/f2p1/4719-0F	bZIP	i5_LQ_C_c9257/f1p7/5112-1F	bZIP
i4_LQ_N_c9684/f1p6/4467-1F	bZIP	i7_LQ_C_c474/f1p0/7334-0F	bZIP
i5_LQ_N_c5478/f1p0/5479-0R	C2C2-CO-like	i8_LQ_C_c4/f1p0/8501-1F	bZIP
i5_LQ_N_c7093/f1p0/6014-0F	C2C2-CO-like	i8_LQ_C_c4/f1p0/8501-1R	bZIP
i1_HQ_N_c11299/f5p0/1977-1F	C2C2-CO-like	i9_LQ_C_c147/f1p0/9508-1F	bZIP
i1_HQ_N_c11448/f2p1/1976-0F	C2C2-CO-like	i9_LQ_C_c147/f1p0/9508-2R	bZIP
i1_HQ_N_c21352/f3p0/1954-0F	C2C2-CO-like	i9_LQ_C_c15/f1p0/9597-2F	bZIP
i1_HQ_N_c33563/f4p0/1763-1F	C2C2-CO-like	i0_HQ_C_c17839/f4p1/633-0F	bZIP
i1_HQ_N_c36095/f2p0/2012-2F	C2C2-CO-like	i0_HQ_C_c25534/f2p0/909-0F	bZIP
i1_HQ_N_c3867/f5p0/1726-2F	C2C2-CO-like	i0_HQ_C_c71526/f3p8/642-1F	bZIP
i1_HQ_N_c44168/f2p0/1606-0F	C2C2-CO-like	i0_HQ_C_c71911/f5p8/757-0F	bZIP
i1_HQ_N_c60090/f16p0/1899-1F	C2C2-CO-like	i1_HQ_C_c10697/f2p0/1335-2F	bZIP
i1_HQ_N_c60624/f14p0/1304-1F	C2C2-CO-like	i1_HQ_C_c15249/f2p4/1549-2F	bZIP
i1_HQ_N_c60916/f14p0/1831-2F	C2C2-CO-like	i1_HQ_C_c1804/f6p1/1793-1F	bZIP
i1_HQ_N_c61645/f3p17/1686-1F	C2C2-CO-like	i1_HQ_C_c1822/f2p7/1105-1F	bZIP
i2_HQ_N_c17824/f4p0/2337-1F	C2C2-CO-like	i1_HQ_C_c18606/f3p0/1991-2F	bZIP
i2_HQ_N_c32312/f3p0/2077-2F	C2C2-CO-like	i1_HQ_C_c32592/f3p0/1579-1F	bZIP
i3_HQ_N_c6586/f2p0/3641-1F	C2C2-CO-like	i1_HQ_C_c3959/f4p0/1434-0F	bZIP
i1_LQ_N_c16933/f12p0/1912-2F	C2C2-CO-like	i1_HQ_C_c40731/f2p1/1812-0F	bZIP
i1_LQ_N_c5406/f1p37/1674-2F	C2C2-CO-like	i1_HQ_C_c41039/f2p0/1683-0F	bZIP
i1_LQ_N_c25406/f1p2/1351-2F	C2C2-CO-like	i1_HQ_C_c4119/f2p0/1370-1F	bZIP
i1_LQ_N_c25663/f1p0/1567-0F	C2C2-CO-like	i1_HQ_C_c556/f11p0/1300-1F	bZIP
i1_LQ_N_c38125/f1p0/1835-1F	C2C2-CO-like	i2_HQ_C_c13495/f4p0/2377-2F	bZIP
i1_LQ_N_c39108/f1p30/1212-2F	C2C2-CO-like	i2_HQ_C_c43410/f3p0/2153-1F	bZIP
i2_LQ_N_c3472/f1p0/2388-2F	C2C2-CO-like	i2_HQ_C_c5468/f2p0/2841-0F	bZIP
i2_LQ_N_c16433/f1p0/2136-2F	C2C2-CO-like	i0_LQ_C_c23621/f1p0/880-1F	bZIP
i2_LQ_N_c21896/f1p1/2488-1F	C2C2-CO-like	i0_LQ_C_c25023/f1p2/412-0F	bZIP
i2_LQ_N_c27884/f1p3/2296-2F	C2C2-CO-like	i0_LQ_C_c27891/f2p0/948-1F	bZIP
i2_LQ_N_c31183/f1p1/2096-1F	C2C2-CO-like	i0_LQ_C_c29520/f2p1/764-1F	bZIP
i2_LQ_N_c35612/f1p2/2915-2R	C2C2-CO-like	i0_LQ_C_c31458/f1p1/481-2F	bZIP
i2_LQ_N_c45095/f2p0/2126-2F	C2C2-CO-like	i0_LQ_C_c3205/f1p0/882-1F	bZIP
i2_LQ_N_c45370/f1p3/2086-2F	C2C2-CO-like	i0_LQ_C_c41993/f1p0/934-2F	bZIP
i3_LQ_N_c2764/f1p306/3121-1F	C2C2-CO-like	i0_LQ_C_c46372/f1p0/556-0F	bZIP
i4_LQ_N_c20639/f1p8/4884-0R	C2C2-CO-like	i0_LQ_C_c8616/f1p1/935-1F	bZIP
i1_HQ_N_c10210/f4p17/1790-0F	C2C2-Dof	i3_HQ_C_c2924/f2p0/3736-0F	bZIP
i1_HQ_N_c14600/f4p0/1779-1F	C2C2-Dof	i4_HQ_C_c18864/f4p0/4834-0F	bZIP
i1_HQ_N_c37572/f2p0/1374-1F	C2C2-Dof	i4_HQ_C_c2061/f2p5/4832-1F	bZIP
i1_HQ_N_c5626/f4p4/1779-0F	C2C2-Dof	i4_HQ_C_c3229/f2p0/4957-1F	bZIP
i1_HQ_N_c5626/f4p4/1779-1F	C2C2-Dof	i4_HQ_C_c5653/f2p5/4986-0F	bZIP
i1_HQ_N_c6384/f3p4/1514-1F	C2C2-Dof	i0_LQ_C_c13554/f1p0/733-0F	bZIP
i1_HQ_N_c784/f12p0/1735-2F	C2C2-Dof	i0_LQ_C_c20930/f1p0/915-2F	bZIP
i1_HQ_N_c8419/f2p0/1266-2F	C2C2-Dof	i0_LQ_C_c26879/f1p0/820-1F	bZIP
i0_LQ_N_c121892/f1p4/907-1F	C2C2-Dof	i0_LQ_C_c27429/f1p0/893-2F	bZIP
i1_LQ_N_c10982/f1p0/1860-1F	C2C2-Dof	i0_LQ_C_c42653/f1p1/958-0F	bZIP
i1_LQ_N_c10982/f1p0/1860-2F	C2C2-Dof	i0_LQ_C_c43000/f1p1/561-1F	bZIP
i1_LQ_N_c11690/f1p0/1204-2F	C2C2-Dof	i0_LQ_C_c46722/f1p2/946-1F	bZIP
i1_LQ_N_c14209/f2p6/1640-0F	C2C2-Dof	i0_LQ_C_c6201/f1p8/946-2F	bZIP
i1_LQ_N_c22524/f1p0/1324-2F	C2C2-Dof	i1_LQ_C_c10573/f1p1/1686-2F	bZIP
i1_LQ_N_c2643/f1p1/1126-2F	C2C2-Dof	i1_LQ_C_c12052/f1p0/1186-1F	bZIP
i1_LQ_N_c3052/f1p0/1512-0F	C2C2-Dof	i1_LQ_C_c13660/f1p0/1355-1F	bZIP
i1_LQ_N_c7557/f1p0/1238-0F	C2C2-Dof	i1_LQ_C_c16882/f1p0/1071-0F	bZIP
i1_LQ_N_c8051/f1p0/1742-0F	C2C2-Dof	i1_LQ_C_c19817/f1p3/1910-0F	bZIP
i1_LQ_N_c8518/f2p0/1352-1F	C2C2-Dof	i1_LQ_C_c7552/f2p1/1203-0F	bZIP
i1_LQ_N_c8666/f1p4/1315-0F	C2C2-Dof	i5_HQ_C_c1159/f2p31/5190-2F	bZIP
i1_LQ_N_c24219/f1p0/1509-1F	C2C2-Dof	i0_LQ_C_c47257/f1p0/744-0F	bZIP
i1_LQ_N_c24465/f1p6/1172-1F	C2C2-Dof	i0_LQ_C_c52703/f1p1/907-2F	bZIP
i1_LQ_N_c26909/f1p0/1733-0F	C2C2-Dof	i0_LQ_C_c57645/f1p0/871-2F	bZIP
i1_LQ_N_c27178/f1p0/1155-2F	C2C2-Dof	i0_LQ_C_c59467/f1p1/951-0F	bZIP
i1_LQ_N_c28687/f1p2/1359-0F	C2C2-Dof	i1_LQ_C_c10054/f1p0/1897-1F	bZIP
i1_LQ_N_c34201/f1p0/1792-0F	C2C2-Dof	i1_LQ_C_c10951/f1p0/1599-2F	bZIP
i1_LQ_N_c38427/f1p0/1467-1F	C2C2-Dof	i1_LQ_C_c12903/f1p6/1238-2F	bZIP
i1_LQ_N_c38797/f1p2/1648-1F	C2C2-Dof	i1_LQ_C_c13870/f1p9/1199-2F	bZIP
i1_LQ_N_c40757/f1p0/1528-1F	C2C2-Dof	i1_LQ_C_c14952/f1p0/1559-2F	bZIP
i1_LQ_N_c43032/f1p0/1502-2F	C2C2-Dof	i1_LQ_C_c1640/f3p1/1445-0F	bZIP
i1_LQ_N_c53563/f1p0/1242-0F	C2C2-Dof	i1_LQ_C_c16490/f1p0/1048-2F	bZIP
i1_LQ_N_c54553/f1p0/1411-2R	C2C2-Dof	i1_LQ_C_c16750/f1p0/1038-0F	bZIP
i1_LQ_N_c56910/f1p0/1346-0F	C2C2-Dof	i1_LQ_C_c1784/f4p0/1630-0F	bZIP
i2_LQ_N_c31216/f1p0/2042-1F	C2C2-Dof	i1_LQ_C_c18927/f1p0/1851-0F	bZIP
i2_LQ_N_c35236/f1p0/2881-1F	C2C2-Dof	i1_LQ_C_c19347/f1p0/1688-0F	bZIP
i2_LQ_N_c43056/f1p0/2758-0F	C2C2-Dof	i1_LQ_C_c3398/f1p0/1342-0F	bZIP
i3_LQ_N_c52231/f1p0/3238-2F	C2C2-Dof	i1_LQ_C_c3826/f1p0/1632-1F	bZIP
i4_LQ_N_c30054/f1p0/4739-2F	C2C2-GATA	i1_LQ_C_c4169/f1p0/1808-2F	bZIP
i0_HQ_N_c136978/f3p2/951-0F	C2C2-GATA	i1_LQ_C_c4231/f1p0/1109-0F	bZIP
i0_HQ_N_c50531/f2p1/591-2F	C2C2-GATA	i1_LQ_C_c4635/f1p0/1860-1F	bZIP
i0_HQ_N_c6536/f4p2/997-1F	C2C2-GATA	i1_LQ_C_c4732/f1p0/1345-2F	bZIP
i1_HQ_N_c1718/f5p0/1256-1F	C2C2-GATA	i1_LQ_C_c6672/f1p0/1196-0F	bZIP
i1_HQ_N_c22385/f4p0/1625-1F	C2C2-GATA	i1_LQ_C_c6772/f1p2/1249-2F	bZIP
i1_HQ_N_c28547/f2p3/1139-1F	C2C2-GATA	i1_LQ_C_c7807/f1p0/1598-1F	bZIP
i1_HQ_N_c29162/f2p0/1374-1F	C2C2-GATA	i1_LQ_C_c9560/f1p0/1182-2F	bZIP
i1_HQ_N_c6125/f2p0/1084-2F	C2C2-GATA	i1_LQ_C_c9870/f1p0/1798-0F	bZIP
i2_HQ_N_c18104/f2p0/2383-0F	C2C2-GATA	i1_LQ_C_c19979/f1p1/1950-1F	bZIP
i2_HQ_N_c3305/f2p0/2532-1F	C2C2-GATA	i1_LQ_C_c20052/f1p0/1971-2F	bZIP
i2_HQ_N_c61283/f4p0/2610-0F	C2C2-GATA	i1_LQ_C_c20369/f1p1/1545-1F	bZIP
i3_HQ_N_c60850/f3p0/3460-0F	C2C2-GATA	i1_LQ_C_c20810/f1p0/1703-2F	bZIP
i4_HQ_N_c10820/f2p0/4252-2F	C2C2-GATA	i1_LQ_C_c20817/f1p0/1218-2F	bZIP
i0_LQ_N_c43382/f1p2/729-1F	C2C2-GATA	i1_LQ_C_c21125/f1p1/1172-2F	bZIP
i0_LQ_N_c70418/f1p1/839-2F	C2C2-GATA	i1_LQ_C_c21394/f1p0/1191-2F	bZIP
i0_LQ_N_c72378/f1p1/890-0R	C2C2-GATA	i1_LQ_C_c21729/f1p0/1976-0F	bZIP
i0_LQ_N_c124487/f1p2/924-1F	C2C2-GATA	i1_LQ_C_c21830/f1p0/1561-1F	bZIP
i0_LQ_N_c93061/f1p2/617-2F	C2C2-GATA	i1_LQ_C_c21939/f1p0/1980-2F	bZIP
i1_LQ_N_c19008/f1p0/1244-0F	C2C2-GATA	i1_LQ_C_c22193/f1p3/1326-0F	bZIP
i1_LQ_N_c20142/f1p0/1831-2F	C2C2-GATA	i1_LQ_C_c22255/f1p0/1195-1F	bZIP
i1_LQ_N_c20468/f1p1/1754-2F	C2C2-GATA	i1_LQ_C_c22854/f1p0/1798-2F	bZIP
i1_LQ_N_c22102/f1p0/1645-1F	C2C2-GATA	i1_LQ_C_c23049/f1p0/1612-1F	bZIP
i1_LQ_N_c3234/f1p0/1696-0F	C2C2-GATA	i1_LQ_C_c23479/f1p0/1319-1F	bZIP
i1_LQ_N_c8527/f1p2/1637-1F	C2C2-GATA	i1_LQ_C_c23863/f1p0/1488-1F	bZIP
i1_LQ_N_c9503/f1p69/1614-1F	C2C2-GATA	i1_LQ_C_c23949/f1p3/1602-2F	bZIP
i1_LQ_N_c24370/f1p9/1912-1F	C2C2-GATA	i1_LQ_C_c25222/f1p0/1397-0F	bZIP
i1_LQ_N_c24528/f1p1/1481-2F	C2C2-GATA	i1_LQ_C_c25282/f1p0/1763-0F	bZIP
i1_LQ_N_c28151/f1p0/1738-2F	C2C2-GATA	i1_LQ_C_c25454/f1p2/1753-1F	bZIP
i1_LQ_N_c29051/f1p0/1167-1F	C2C2-GATA	i1_LQ_C_c25535/f1p0/1339-2F	bZIP
i1_LQ_N_c31653/f1p2/1038-0F	C2C2-GATA	i1_LQ_C_c25608/f1p71/1472-2F	bZIP
i1_LQ_N_c35645/f1p0/1690-2F	C2C2-GATA	i1_LQ_C_c26246/f1p0/1518-1F	bZIP
i1_LQ_N_c40000/f1p0/1421-2F	C2C2-GATA	i1_LQ_C_c26334/f1p0/1959-1F	bZIP
i1_LQ_N_c41704/f1p0/1858-2F	C2C2-GATA	i1_LQ_C_c26375/f1p0/1378-1F	bZIP
i1_LQ_N_c41797/f1p1/1151-2F	C2C2-GATA	i1_LQ_C_c26618/f1p0/1193-0F	bZIP
i1_LQ_N_c42119/f1p2/1401-0F	C2C2-GATA	i1_LQ_C_c27048/f1p3/1235-1F	bZIP
i1_LQ_N_c52171/f1p0/1305-1F	C2C2-GATA	i1_LQ_C_c27113/f1p0/1457-0F	bZIP
i1_LQ_N_c53064/f1p0/1510-0F	C2C2-GATA	i1_LQ_C_c27470/f1p0/1414-2F	bZIP
i2_LQ_N_c2814/f1p0/2832-0F	C2C2-GATA	i1_LQ_C_c27523/f1p0/1383-2F	bZIP
i2_LQ_N_c11889/f1p0/2250-0F	C2C2-GATA	i1_LQ_C_c27569/f1p0/1504-0F	bZIP
i2_LQ_N_c19224/f1p2/2819-0F	C2C2-GATA	i1_LQ_C_c28077/f1p37/1528-1F	bZIP
i2_LQ_N_c46576/f1p0/2148-1F	C2C2-GATA	i1_LQ_C_c28104/f1p0/1137-0F	bZIP
i2_LQ_N_c63565/f1p0/2464-2F	C2C2-GATA	i1_LQ_C_c28211/f1p16/1765-2F	bZIP
i2_LQ_N_c64913/f1p0/2094-0R	C2C2-GATA	i1_LQ_C_c28322/f1p1/1840-1F	bZIP
i3_LQ_N_c10551/f1p0/3700-2F	C2C2-GATA	i1_LQ_C_c28362/f1p13/1567-0F	bZIP
i3_LQ_N_c5529/f1p2/3114-0F	C2C2-GATA	i1_LQ_C_c28367/f1p0/1382-1F	bZIP
i3_LQ_N_c8490/f1p0/3414-0F	C2C2-GATA	i1_LQ_C_c28633/f1p1/1559-1F	bZIP
i3_LQ_N_c18074/f1p0/3476-0F	C2C2-GATA	i1_LQ_C_c31256/f1p0/1023-1F	bZIP
i3_LQ_N_c23598/f1p0/3152-0F	C2C2-GATA	i1_LQ_C_c31670/f1p0/1018-2F	bZIP
i3_LQ_N_c28427/f1p30/3440-2F	C2C2-GATA	i1_LQ_C_c33779/f1p0/1265-1F	bZIP
i3_LQ_N_c42918/f1p2/3816-1F	C2C2-GATA	i1_LQ_C_c34008/f1p0/1157-2F	bZIP
i3_LQ_N_c62240/f1p3/3450-2F	C2C2-GATA	i1_LQ_C_c34177/f1p0/1967-0F	bZIP
i4_LQ_N_c16430/f1p0/4036-0F	C2C2-GATA	i1_LQ_C_c34714/f1p0/1937-0F	bZIP
i0_HQ_N_c199/f10p4/930-2F	C2C2-LSD	i1_LQ_C_c34741/f1p0/1422-0F	bZIP
i0_HQ_N_c21858/f2p4/959-1F	C2C2-LSD	i1_LQ_C_c34829/f1p0/1493-1F	bZIP
i0_HQ_N_c3086/f2p4/826-1F	C2C2-LSD	i1_LQ_C_c36190/f1p0/1719-0F	bZIP
i0_LQ_N_c24539/f1p2/850-0F	C2C2-LSD	i1_LQ_C_c36591/f1p0/1680-0F	bZIP
i0_LQ_N_c25925/f1p0/640-2F	C2C2-LSD	i1_LQ_C_c37120/f1p0/1565-0F	bZIP
i0_LQ_N_c64012/f1p2/648-2F	C2C2-LSD	i1_LQ_C_c37450/f1p0/1391-2F	bZIP
i0_LQ_N_c123793/f1p2/749-1F	C2C2-LSD	i1_LQ_C_c38096/f1p1/1237-1F	bZIP
i0_LQ_N_c99353/f1p2/459-0F	C2C2-LSD	i1_LQ_C_c39242/f2p4/1084-0F	bZIP
i1_LQ_N_c14200/f1p0/1117-1F	C2C2-LSD	i1_LQ_C_c41859/f1p2/1514-0F	bZIP
i1_LQ_N_c14200/f1p0/1117-2F	C2C2-LSD	i1_LQ_C_c41995/f1p1/1879-1F	bZIP
i1_LQ_N_c1581/f2p1/1244-1F	C2C2-LSD	i1_LQ_C_c8813/f1p0/1492-2F	bZIP
i1_LQ_N_c20223/f1p1/1218-0F	C2C2-LSD	i2_LQ_C_c10186/f1p4/2812-2F	bZIP
i1_LQ_N_c22617/f1p0/1952-0F	C2C2-LSD	i2_LQ_C_c11696/f1p0/2696-0F	bZIP
i1_LQ_N_c22617/f1p0/1952-1F	C2C2-LSD	i2_LQ_C_c12332/f1p0/2505-1F	bZIP
i1_LQ_N_c27676/f1p21/1331-1F	C2C2-LSD	i2_LQ_C_c13379/f1p0/2988-2F	bZIP
i1_LQ_N_c38192/f1p0/1163-1F	C2C2-LSD	i2_LQ_C_c13960/f1p0/2968-2F	bZIP
i1_LQ_N_c38192/f1p0/1163-2F	C2C2-LSD	i2_LQ_C_c15105/f1p0/2507-0F	bZIP
i1_LQ_N_c47313/f1p2/1051-2F	C2C2-LSD	i2_LQ_C_c16314/f1p0/2024-1F	bZIP
i1_LQ_N_c50188/f1p11/1170-1F	C2C2-LSD	i2_LQ_C_c16472/f1p0/2139-2F	bZIP
i1_LQ_N_c50584/f1p0/1436-2F	C2C2-LSD	i2_LQ_C_c16628/f1p0/2106-1F	bZIP
i2_LQ_N_c26404/f1p0/2422-0F	C2C2-LSD	i2_LQ_C_c16728/f1p0/2100-1F	bZIP
i2_LQ_N_c26404/f1p0/2422-1F	C2C2-LSD	i2_LQ_C_c18756/f1p0/2225-1F	bZIP
i2_LQ_N_c60205/f1p0/2061-2F	C2C2-LSD	i2_LQ_C_c20661/f1p3/2208-1F	bZIP
i3_LQ_N_c12572/f1p0/3093-0F	C2C2-LSD	i2_LQ_C_c21745/f1p0/2997-1F	bZIP
i3_LQ_N_c12572/f1p0/3093-2F	C2C2-LSD	i2_LQ_C_c21747/f1p0/2443-1F	bZIP
i3_LQ_N_c43955/f1p0/3285-0F	C2C2-LSD	i2_LQ_C_c24179/f1p8/2145-2F	bZIP
i3_LQ_N_c56505/f1p0/3227-2F	C2C2-LSD	i2_LQ_C_c24215/f1p2/2777-0F	bZIP
i4_LQ_N_c12504/f1p0/4443-2F	C2C2-LSD	i2_LQ_C_c27161/f1p8/2672-1F	bZIP
i0_HQ_N_c13394/f2p0/615-0F	C2C2-YABBY	i2_LQ_C_c28141/f1p0/2882-1F	bZIP
i0_LQ_N_c23447/f1p2/990-0F	C2C2-YABBY	i2_LQ_C_c28371/f1p6/2628-0F	bZIP
i1_LQ_N_c46126/f1p0/1034-0F	C2C2-YABBY	i2_LQ_C_c3980/f1p0/2580-0F	bZIP
i4_LQ_N_c29508/f1p25/4441-2F	C2H2	i2_LQ_C_c5357/f1p0/2708-1F	bZIP
i4_LQ_N_c29642/f1p0/4439-1F	C2H2	i2_LQ_C_c6082/f1p0/2710-1F	bZIP
i4_LQ_N_c29833/f1p2/4667-1F	C2H2	i2_LQ_C_c6123/f1p0/2549-2F	bZIP
i4_LQ_N_c29833/f1p2/4667-2F	C2H2	i2_LQ_C_c6624/f1p0/2514-2F	bZIP
i4_LQ_N_c34696/f1p0/4073-2R	C2H2	i2_LQ_C_c7033/f1p0/2350-0F	bZIP
i4_LQ_N_c40177/f1p3/4232-2F	C2H2	i2_LQ_C_c8568/f1p0/2229-1F	bZIP
i4_LQ_N_c42333/f1p0/4130-0F	C2H2	i2_LQ_C_c16983/f1p0/2021-1F	bZIP
i5_LQ_N_c10240/f1p0/5095-0F	C2H2	i2_LQ_C_c21125/f1p1/2134-1F	bZIP
i5_LQ_N_c11111/f1p2/5111-1F	C2H2	i2_LQ_C_c26205/f1p0/2948-2F	bZIP
i5_LQ_N_c12398/f1p0/5086-2F	C2H2	i2_LQ_C_c26411/f1p0/2248-0F	bZIP
i5_LQ_N_c2757/f1p0/5447-1F	C2H2	i2_LQ_C_c27622/f1p0/2903-2F	bZIP
i5_LQ_N_c2861/f1p1/5187-0F	C2H2	i2_LQ_C_c28832/f1p7/2968-2F	bZIP
i5_LQ_N_c4226/f1p1/5624-2F	C2H2	i2_LQ_C_c32761/f1p0/2122-1F	bZIP
i5_LQ_N_c5027/f1p0/5232-0F	C2H2	i2_LQ_C_c35283/f1p0/2142-0F	bZIP
i5_LQ_N_c5127/f1p0/5595-1F	C2H2	i2_LQ_C_c35432/f1p0/2162-1F	bZIP
i5_LQ_N_c5795/f1p2/5131-0F	C2H2	i2_LQ_C_c35738/f1p0/2452-2F	bZIP
i5_LQ_N_c5795/f1p2/5131-2F	C2H2	i2_LQ_C_c37556/f1p7/2501-2F	bZIP
i6_LQ_N_c1322/f1p0/6507-0F	C2H2	i2_LQ_C_c37690/f1p0/2474-1F	bZIP
i6_LQ_N_c1322/f1p0/6507-0R	C2H2	i2_LQ_C_c39171/f1p0/2469-2F	bZIP
i6_LQ_N_c1322/f1p0/6507-1F	C2H2	i2_LQ_C_c39951/f1p0/2759-1F	bZIP
i6_LQ_N_c1657/f1p3/6244-0F	C2H2	i2_LQ_C_c40058/f1p0/2872-2F	bZIP
i6_LQ_N_c1802/f1p0/6410-2R	C2H2	i2_LQ_C_c40838/f1p0/2917-1F	bZIP
i0_HQ_N_c1732/f2p0/379-2F	C2H2	i2_LQ_C_c45794/f1p0/2026-0F	bZIP
i0_HQ_N_c24381/f3p9/858-1F	C2H2	i3_LQ_C_c6031/f1p0/3720-0F	bZIP
i0_HQ_N_c31811/f3p0/790-1F	C2H2	i3_LQ_C_c11064/f1p0/3824-2F	bZIP
i0_HQ_N_c44117/f2p1/599-2F	C2H2	i3_LQ_C_c11697/f1p0/3566-2F	bZIP
i0_HQ_N_c9552/f2p0/837-2F	C2H2	i3_LQ_C_c12004/f1p0/3283-1F	bZIP
i1_HQ_N_c11413/f2p0/1476-0F	C2H2	i3_LQ_C_c12106/f1p0/3157-2F	bZIP
i1_HQ_N_c11808/f2p1/1568-0F	C2H2	i3_LQ_C_c12940/f1p0/3358-1F	bZIP
i1_HQ_N_c12343/f2p0/1123-0F	C2H2	i3_LQ_C_c15570/f1p0/3038-2F	bZIP
i1_HQ_N_c14341/f2p0/1265-0F	C2H2	i3_LQ_C_c16648/f1p0/3139-2F	bZIP
i1_HQ_N_c16997/f14p0/1490-1F	C2H2	i3_LQ_C_c19346/f1p0/3229-0F	bZIP
i1_HQ_N_c17247/f2p0/1175-0F	C2H2	i3_LQ_C_c19675/f1p0/3492-2F	bZIP
i1_HQ_N_c2174/f2p0/1325-0F	C2H2	i3_LQ_C_c20707/f1p0/3801-1F	bZIP
i1_HQ_N_c24820/f2p3/1096-0F	C2H2	i3_LQ_C_c24323/f1p2/3319-2F	bZIP
i1_HQ_N_c2853/f2p0/1756-2F	C2H2	i3_LQ_C_c24325/f1p1/3260-1F	bZIP
i1_HQ_N_c29445/f3p0/1599-2F	C2H2	i3_LQ_C_c24970/f1p4/3772-2F	bZIP
i1_HQ_N_c33942/f2p0/1580-2F	C2H2	i3_LQ_C_c9395/f1p0/3467-0F	bZIP
i1_HQ_N_c33950/f2p0/1740-1F	C2H2	i4_LQ_C_c2439/f1p0/5040-2F	bZIP
i1_HQ_N_c37041/f2p7/1119-2F	C2H2	i4_LQ_C_c12980/f1p2/4771-1F	bZIP
i1_HQ_N_c39280/f2p6/1648-2F	C2H2	i4_LQ_C_c14231/f1p0/4671-0F	bZIP
i1_HQ_N_c41641/f2p0/1203-2F	C2H2	i4_LQ_C_c15437/f1p2/4808-1F	bZIP
i1_HQ_N_c54146/f2p0/1647-1F	C2H2	i4_LQ_C_c15618/f1p0/4740-0F	bZIP
i1_HQ_N_c60345/f3p0/1376-1F	C2H2	i4_LQ_C_c15901/f1p0/4687-1F	bZIP
i1_HQ_N_c813/f11p0/1355-2F	C2H2	i4_LQ_C_c16415/f1p0/4107-2F	bZIP
i1_HQ_N_c9722/f4p1/1215-2F	C2H2	i4_LQ_C_c16419/f1p0/4414-2F	bZIP
i2_HQ_N_c14189/f2p0/2805-0F	C2H2	i4_LQ_C_c20965/f1p0/4489-2F	bZIP
i2_HQ_N_c14910/f5p0/2662-1F	C2H2	i4_LQ_C_c21090/f1p3/4957-1F	bZIP
i2_HQ_N_c18338/f2p0/2942-2F	C2H2	i4_LQ_C_c21901/f1p5/4756-2F	bZIP
i2_HQ_N_c18959/f2p0/2876-0F	C2H2	i4_LQ_C_c22898/f1p1/4903-0F	bZIP
i2_HQ_N_c1903/f2p0/2834-2F	C2H2	i4_LQ_C_c25381/f1p0/4895-2F	bZIP
i2_HQ_N_c19739/f2p1/2690-1F	C2H2	i4_LQ_C_c25397/f1p0/4435-1F	bZIP
i2_HQ_N_c23303/f2p0/2572-0F	C2H2	i4_LQ_C_c27365/f1p0/4743-0F	bZIP
i2_HQ_N_c2585/f2p3/2875-2F	C2H2	i4_LQ_C_c29295/f1p2/4846-2F	bZIP
i2_HQ_N_c29847/f2p0/2025-2F	C2H2	i4_LQ_C_c6881/f1p0/4826-2F	bZIP
i2_HQ_N_c3695/f3p0/2228-1F	C2H2	i4_LQ_C_c7886/f1p13/4827-2F	bZIP
i2_HQ_N_c4459/f3p0/2799-2F	C2H2	i4_LQ_C_c7891/f1p0/4938-2F	bZIP
i2_HQ_N_c5910/f2p0/2754-1F	C2H2	i4_LQ_C_c9476/f1p1/4549-1F	bZIP
i2_HQ_N_c7186/f5p0/2376-1F	C2H2	i5_LQ_C_c10461/f1p6/5228-2R	C2C2-CO-like
i2_HQ_N_c721/f24p5/2438-2F	C2H2	i5_LQ_C_c11980/f1p0/5283-1R	C2C2-CO-like
i2_HQ_N_c7640/f4p0/2950-1F	C2H2	i5_LQ_C_c12118/f1p0/5368-1R	C2C2-CO-like
i2_HQ_N_c7822/f4p0/2635-2F	C2H2	i5_LQ_C_c2509/f1p0/5190-1R	C2C2-CO-like
i2_HQ_N_c8073/f3p1/2301-0F	C2H2	i5_LQ_C_c4808/f1p1/5836-0R	C2C2-CO-like
i2_HQ_N_c8073/f3p1/2301-2F	C2H2	i1_HQ_C_c11387/f2p0/1352-0F	C2C2-CO-like
i2_HQ_N_c8240/f2p0/2664-2F	C2H2	i1_HQ_C_c1140/f3p0/1856-0F	C2C2-CO-like
i2_HQ_N_c8613/f4p12/2729-2F	C2H2	i1_HQ_C_c2081/f3p0/1699-0F	C2C2-CO-like
i0_LQ_N_c13387/f1p0/1001-0F	C2H2	i1_HQ_C_c26025/f2p0/1590-0F	C2C2-CO-like
i0_LQ_N_c20883/f1p9/704-0F	C2H2	i1_HQ_C_c3447/f2p0/1164-2F	C2C2-CO-like
i0_LQ_N_c24842/f1p0/761-1F	C2H2	i1_HQ_C_c40899/f35p0/1879-0F	C2C2-CO-like
i0_LQ_N_c2912/f1p2/840-1F	C2H2	i1_HQ_C_c40937/f4p0/1910-2F	C2C2-CO-like
i0_LQ_N_c3564/f1p0/559-2F	C2H2	i1_HQ_C_c526/f13p0/1329-0F	C2C2-CO-like
i0_LQ_N_c4082/f1p0/738-1F	C2H2	i1_HQ_C_c631/f14p0/1806-2F	C2C2-CO-like
i0_LQ_N_c9746/f2p10/858-0F	C2H2	i1_HQ_C_c837/f3p1/1711-1F	C2C2-CO-like
i2_HQ_N_c33444/f2p0/2215-1F	C2H2	i1_HQ_C_c9952/f2p1/1600-0F	C2C2-CO-like
i2_HQ_N_c33476/f4p0/2464-1F	C2H2	i2_HQ_C_c1423/f2p0/2310-1F	C2C2-CO-like
i2_HQ_N_c47477/f6p0/2342-2F	C2H2	i2_HQ_C_c43599/f5p0/2173-1F	C2C2-CO-like
i2_HQ_N_c55829/f2p0/2549-1F	C2H2	i2_HQ_C_c43839/f2p0/2096-1F	C2C2-CO-like
i2_HQ_N_c61066/f3p0/2694-0F	C2H2	i0_LQ_C_c41168/f1p7/1014-2F	C2C2-CO-like
i2_HQ_N_c61354/f15p0/2442-0F	C2H2	i1_LQ_C_c15182/f1p2/1804-2F	C2C2-CO-like
i2_HQ_N_c61382/f10p4/2325-0F	C2H2	i1_LQ_C_c17029/f22p0/1830-2F	C2C2-CO-like
i2_HQ_N_c61479/f20p1/2713-0F	C2H2	i1_LQ_C_c7520/f1p0/1768-2F	C2C2-CO-like
i2_HQ_N_c61646/f13p0/2335-0F	C2H2	i1_LQ_C_c10004/f1p0/1674-1F	C2C2-CO-like
i3_HQ_N_c13006/f2p0/3764-1F	C2H2	i1_LQ_C_c12963/f1p4/1555-1F	C2C2-CO-like
i3_HQ_N_c13006/f2p0/3764-2F	C2H2	i1_LQ_C_c13153/f1p0/1924-2F	C2C2-CO-like
i3_HQ_N_c17724/f2p0/3706-2F	C2H2	i1_LQ_C_c9778/f1p0/1787-2F	C2C2-CO-like
i3_HQ_N_c17995/f2p0/3387-1F	C2H2	i1_LQ_C_c13383/f1p15/1720-1F	C2C2-CO-like
i3_HQ_N_c18585/f2p0/3112-1F	C2H2	i1_LQ_C_c19876/f1p0/1752-1F	C2C2-CO-like
i3_HQ_N_c2263/f8p0/3929-1F	C2H2	i1_LQ_C_c19944/f1p19/1787-0F	C2C2-CO-like
i3_HQ_N_c24599/f2p0/3474-0F	C2H2	i1_LQ_C_c22608/f1p0/1665-2F	C2C2-CO-like
i3_HQ_N_c28418/f2p0/3295-1F	C2H2	i1_LQ_C_c25470/f1p0/1552-1F	C2C2-CO-like
i3_HQ_N_c37280/f2p0/3306-0F	C2H2	i1_LQ_C_c26055/f1p0/1818-1F	C2C2-CO-like
i3_HQ_N_c37280/f2p0/3306-1F	C2H2	i1_LQ_C_c28574/f1p0/1842-0F	C2C2-CO-like
i3_HQ_N_c48819/f4p0/3037-0F	C2H2	i1_LQ_C_c28826/f1p3/2001-0F	C2C2-CO-like
i3_HQ_N_c5828/f13p1/3708-1F	C2H2	i1_LQ_C_c28895/f1p3/1683-0F	C2C2-CO-like
i3_HQ_N_c60436/f3p0/3136-1F	C2H2	i1_LQ_C_c29215/f1p0/1648-0F	C2C2-CO-like
i3_HQ_N_c7095/f2p0/3607-1F	C2H2	i1_LQ_C_c34235/f1p0/1801-1F	C2C2-CO-like
i3_HQ_N_c8089/f6p0/3969-0F	C2H2	i1_LQ_C_c35139/f1p0/1921-1F	C2C2-CO-like
i3_HQ_N_c9841/f2p0/3189-1F	C2H2	i1_LQ_C_c36134/f1p0/1754-2F	C2C2-CO-like
i3_HQ_N_c9841/f2p0/3189-2F	C2H2	i1_LQ_C_c41664/f1p1/1824-2F	C2C2-CO-like
i3_HQ_N_c9892/f2p0/3212-2F	C2H2	i2_LQ_C_c21486/f1p0/2125-0F	C2C2-CO-like
i4_HQ_N_c12745/f3p0/5066-1R	C2H2	i2_LQ_C_c26693/f1p0/2469-2F	C2C2-CO-like
i4_HQ_N_c1396/f5p0/5006-1F	C2H2	i2_LQ_C_c3153/f1p1/2798-0F	C2C2-CO-like
i4_HQ_N_c1886/f4p1/4773-1F	C2H2	i2_LQ_C_c32180/f1p0/2062-1F	C2C2-CO-like
i4_HQ_N_c19567/f2p0/5009-2F	C2H2	i2_LQ_C_c36298/f1p0/2379-0F	C2C2-CO-like
i4_HQ_N_c34893/f2p0/4665-1F	C2H2	i2_LQ_C_c36773/f1p0/2511-1F	C2C2-CO-like
i4_HQ_N_c37057/f2p9/4755-1F	C2H2	i2_LQ_C_c45876/f1p0/2018-2F	C2C2-CO-like
i4_HQ_N_c3954/f3p0/4365-1F	C2H2	i2_LQ_C_c45880/f1p0/2012-1F	C2C2-CO-like
i4_HQ_N_c6734/f2p2/4869-0F	C2H2	i3_LQ_C_c10466/f1p0/3649-1F	C2C2-CO-like
i5_HQ_N_c11838/f15p0/5566-0F	C2H2	i3_LQ_C_c2872/f1p4/3554-2F	C2C2-CO-like
i5_HQ_N_c11840/f13p0/5630-0F	C2H2	i3_LQ_C_c13319/f1p0/3589-1F	C2C2-CO-like
i0_LQ_N_c23505/f1p1/471-2F	C2H2	i3_LQ_C_c26412/f1p0/3889-0F	C2C2-CO-like
i0_LQ_N_c26859/f1p0/965-0F	C2H2	i4_LQ_C_c15295/f1p0/4869-0R	C2C2-CO-like
i0_LQ_N_c31712/f1p0/676-0F	C2H2	i4_LQ_C_c27560/f1p0/4759-1R	C2C2-CO-like
i0_LQ_N_c39045/f1p4/779-2F	C2H2	i4_LQ_C_c32871/f1p0/4054-2F	C2C2-CO-like
i0_LQ_N_c44845/f1p8/801-0F	C2H2	i4_LQ_C_c6312/f1p2/4593-2F	C2C2-CO-like
i0_LQ_N_c49922/f1p8/949-2F	C2H2	i1_HQ_C_c11745/f2p0/1868-1F	C2C2-Dof
i0_LQ_N_c63523/f1p1/622-2F	C2H2	i1_HQ_C_c11748/f3p1/1952-1F	C2C2-Dof
i0_LQ_N_c64686/f1p0/659-1F	C2H2	i1_HQ_C_c18170/f3p0/1381-0F	C2C2-Dof
i0_LQ_N_c66224/f1p0/692-1F	C2H2	i1_HQ_C_c7011/f2p0/1734-1F	C2C2-Dof
i0_LQ_N_c67811/f1p0/706-1F	C2H2	i0_LQ_C_c10237/f1p0/829-0F	C2C2-Dof
i0_LQ_N_c68843/f1p0/778-0F	C2H2	i0_LQ_C_c43812/f1p0/957-0F	C2C2-Dof
i0_LQ_N_c74024/f1p1/554-0F	C2H2	i0_LQ_C_c58974/f1p0/978-0F	C2C2-Dof
i0_LQ_N_c76153/f1p0/812-1F	C2H2	i1_LQ_C_c551/f9p0/1722-0F	C2C2-Dof
i0_LQ_N_c89604/f1p0/994-0F	C2H2	i1_LQ_C_c5980/f1p0/1251-2F	C2C2-Dof
i0_LQ_N_c89917/f1p12/984-0F	C2H2	i1_LQ_C_c10080/f3p0/1324-2F	C2C2-Dof
i0_LQ_N_c122193/f1p2/881-2F	C2H2	i1_LQ_C_c11759/f1p3/1201-0F	C2C2-Dof
i0_LQ_N_c93066/f1p0/914-2F	C2H2	i1_LQ_C_c12656/f1p1/1974-0F	C2C2-Dof
i0_LQ_N_c94065/f1p0/842-0F	C2H2	i1_LQ_C_c1549/f3p0/1662-2F	C2C2-Dof
i0_LQ_N_c94873/f1p0/818-0F	C2H2	i1_LQ_C_c7323/f1p0/1275-2F	C2C2-Dof
i0_LQ_N_c98282/f1p0/810-1F	C2H2	i1_LQ_C_c9248/f1p10/1451-1F	C2C2-Dof
i0_LQ_N_c98466/f1p9/991-2F	C2H2	i1_LQ_C_c15096/f1p1/1796-0F	C2C2-Dof
i1_LQ_N_c10188/f1p0/1624-2F	C2H2	i1_LQ_C_c19957/f1p0/1468-0F	C2C2-Dof
i1_LQ_N_c11277/f1p5/1094-0F	C2H2	i1_LQ_C_c20651/f1p8/1930-1F	C2C2-Dof
i1_LQ_N_c12329/f1p0/1242-0F	C2H2	i1_LQ_C_c22751/f1p0/1797-2F	C2C2-Dof
i1_LQ_N_c13046/f1p1/1551-1F	C2H2	i1_LQ_C_c24127/f1p0/1124-2F	C2C2-Dof
i1_LQ_N_c13477/f1p0/1222-0F	C2H2	i1_LQ_C_c27011/f1p1/1624-1F	C2C2-Dof
i1_LQ_N_c13815/f1p0/1514-1F	C2H2	i1_LQ_C_c27139/f1p0/1417-2F	C2C2-Dof
i1_LQ_N_c15884/f1p0/1047-0R	C2H2	i1_LQ_C_c27253/f1p11/1471-1R	C2C2-Dof
i1_LQ_N_c16173/f1p0/1030-1F	C2H2	i1_LQ_C_c27647/f1p0/1407-1F	C2C2-Dof
i1_LQ_N_c18685/f1p0/1654-1F	C2H2	i1_LQ_C_c28355/f1p5/1784-1F	C2C2-Dof
i1_LQ_N_c19729/f1p0/1896-0F	C2H2	i1_LQ_C_c28535/f1p0/1338-1F	C2C2-Dof
i1_LQ_N_c19729/f1p0/1896-1F	C2H2	i1_LQ_C_c28608/f1p0/1651-2F	C2C2-Dof
i1_LQ_N_c21181/f1p6/1372-1F	C2H2	i1_LQ_C_c29289/f1p2/1954-1F	C2C2-Dof
i1_LQ_N_c22383/f1p0/1717-2F	C2H2	i1_LQ_C_c30030/f1p3/1244-1F	C2C2-Dof
i1_LQ_N_c22557/f1p0/1574-0F	C2H2	i1_LQ_C_c31569/f1p0/1415-2F	C2C2-Dof
i1_LQ_N_c22557/f1p0/1574-1F	C2H2	i1_LQ_C_c34743/f1p0/1187-0F	C2C2-Dof
i1_LQ_N_c22557/f1p0/1574-2F	C2H2	i1_LQ_C_c37084/f1p1/1355-0F	C2C2-Dof
i1_LQ_N_c3297/f1p0/1986-2F	C2H2	i1_LQ_C_c37585/f1p6/1625-1F	C2C2-Dof
i1_LQ_N_c3765/f1p0/1240-0F	C2H2	i1_LQ_C_c38261/f1p0/1775-1F	C2C2-Dof
i1_LQ_N_c4097/f1p6/1224-0F	C2H2	i1_LQ_C_c38335/f1p0/1560-2F	C2C2-Dof
i1_LQ_N_c4622/f1p1/1157-0F	C2H2	i2_LQ_C_c32170/f1p0/2111-1F	C2C2-Dof
i1_LQ_N_c5070/f1p0/1493-2F	C2H2	i2_LQ_C_c40515/f1p0/2137-2F	C2C2-Dof
i1_LQ_N_c5446/f1p0/1747-0F	C2H2	i2_LQ_C_c40883/f1p8/2203-2F	C2C2-Dof
i1_LQ_N_c6454/f1p6/1109-2F	C2H2	i2_LQ_C_c42135/f1p0/2081-0F	C2C2-Dof
i1_LQ_N_c7454/f1p0/1707-2F	C2H2	i2_LQ_C_c45600/f1p0/2003-1F	C2C2-Dof
i1_LQ_N_c8321/f1p0/1121-2F	C2H2	i4_LQ_C_c16428/f1p0/4270-1F	C2C2-Dof
i1_LQ_N_c8657/f1p0/1798-0R	C2H2	i5_LQ_C_c12826/f1p0/5527-1R	C2C2-GATA
i1_LQ_N_c9252/f1p0/1790-1F	C2H2	i5_LQ_C_c7805/f1p3/5120-1F	C2C2-GATA
i1_LQ_N_c24213/f1p0/1348-0F	C2H2	i1_HQ_C_c27409/f2p0/1445-2F	C2C2-GATA
i1_LQ_N_c25202/f1p0/1219-2F	C2H2	i1_HQ_C_c8467/f2p0/1114-1F	C2C2-GATA
i1_LQ_N_c26559/f1p0/1076-1F	C2H2	i0_LQ_C_c10454/f1p2/862-2F	C2C2-GATA
i1_LQ_N_c28114/f1p0/1379-1F	C2H2	i0_LQ_C_c26058/f1p2/730-1F	C2C2-GATA
i1_LQ_N_c28840/f1p2/1093-2F	C2H2	i0_LQ_C_c43358/f1p0/870-2F	C2C2-GATA
i1_LQ_N_c29111/f1p0/1167-2F	C2H2	i0_LQ_C_c15319/f4p1/929-0F	C2C2-GATA
i1_LQ_N_c30887/f1p0/1033-1F	C2H2	i0_LQ_C_c5558/f1p1/823-0F	C2C2-GATA
i1_LQ_N_c32097/f1p0/1004-1F	C2H2	i0_LQ_C_c64474/f1p0/855-2F	C2C2-GATA
i1_LQ_N_c33828/f2p0/1756-0F	C2H2	i0_LQ_C_c64591/f1p2/875-2F	C2C2-GATA
i1_LQ_N_c34225/f1p0/1225-2F	C2H2	i0_LQ_C_c47530/f1p0/925-0F	C2C2-GATA
i1_LQ_N_c35295/f1p0/1540-1F	C2H2	i0_LQ_C_c57946/f1p2/820-2F	C2C2-GATA
i1_LQ_N_c37758/f1p0/1769-1F	C2H2	i1_LQ_C_c10305/f1p3/1714-1F	C2C2-GATA
i1_LQ_N_c39907/f1p0/1653-0F	C2H2	i1_LQ_C_c12210/f1p1/1155-2F	C2C2-GATA
i1_LQ_N_c40619/f1p0/1770-0F	C2H2	i1_LQ_C_c13711/f1p0/1798-0F	C2C2-GATA
i1_LQ_N_c41027/f1p0/1895-2F	C2H2	i1_LQ_C_c15873/f1p0/1062-1F	C2C2-GATA
i1_LQ_N_c41576/f1p3/1757-0F	C2H2	i1_LQ_C_c18475/f2p0/1592-0F	C2C2-GATA
i1_LQ_N_c41576/f1p3/1757-1F	C2H2	i1_LQ_C_c19604/f1p1/1723-2F	C2C2-GATA
i1_LQ_N_c41761/f1p0/1329-0F	C2H2	i1_LQ_C_c2635/f1p0/1139-0F	C2C2-GATA
i1_LQ_N_c43353/f1p0/1557-0F	C2H2	i1_LQ_C_c3702/f1p0/1808-0F	C2C2-GATA
i1_LQ_N_c43855/f1p0/1949-0F	C2H2	i1_LQ_C_c5587/f1p36/1574-2F	C2C2-GATA
i1_LQ_N_c44497/f1p0/1325-2F	C2H2	i1_LQ_C_c6449/f1p0/1822-1F	C2C2-GATA
i1_LQ_N_c47344/f1p2/1050-0R	C2H2	i1_LQ_C_c9126/f1p0/1615-0F	C2C2-GATA
i1_LQ_N_c50234/f1p3/1577-0F	C2H2	i1_LQ_C_c19891/f1p1/1354-0F	C2C2-GATA
i1_LQ_N_c52281/f1p0/1514-0F	C2H2	i1_LQ_C_c20787/f1p0/1448-0F	C2C2-GATA
i1_LQ_N_c53110/f1p0/1844-2F	C2H2	i1_LQ_C_c24012/f1p1/1830-2F	C2C2-GATA
i1_LQ_N_c53313/f1p12/1255-0F	C2H2	i1_LQ_C_c25134/f1p0/1858-0F	C2C2-GATA
i1_LQ_N_c53400/f1p0/1384-2F	C2H2	i1_LQ_C_c25688/f1p0/1356-1F	C2C2-GATA
i1_LQ_N_c54099/f1p0/1972-2F	C2H2	i1_LQ_C_c25739/f1p0/1128-1F	C2C2-GATA
i1_LQ_N_c54406/f1p0/1761-0F	C2H2	i1_LQ_C_c26662/f1p0/1827-1F	C2C2-GATA
i1_LQ_N_c54834/f1p0/1509-0F	C2H2	i1_LQ_C_c26760/f1p0/1382-1F	C2C2-GATA
i1_LQ_N_c55680/f1p0/1903-1F	C2H2	i1_LQ_C_c27014/f1p3/1141-1F	C2C2-GATA
i1_LQ_N_c55804/f1p0/1455-0F	C2H2	i1_LQ_C_c27491/f1p0/1430-0F	C2C2-GATA
i1_LQ_N_c58334/f1p1/1260-1F	C2H2	i1_LQ_C_c28114/f1p0/1192-0F	C2C2-GATA
i1_LQ_N_c59991/f1p0/1047-1F	C2H2	i1_LQ_C_c28300/f1p0/1617-2F	C2C2-GATA
i1_LQ_N_c62614/f1p0/1432-1F	C2H2	i1_LQ_C_c34857/f1p0/1178-0F	C2C2-GATA
i1_LQ_N_c64103/f1p2/1004-1F	C2H2	i1_LQ_C_c35958/f1p0/1789-2F	C2C2-GATA
i1_LQ_N_c64116/f1p0/1009-1F	C2H2	i1_LQ_C_c39614/f1p9/1041-1F	C2C2-GATA
i2_LQ_N_c2429/f1p0/2980-2F	C2H2	i1_LQ_C_c7408/f1p0/1876-0F	C2C2-GATA
i2_LQ_N_c2740/f1p0/2908-1F	C2H2	i1_LQ_C_c7408/f1p0/1876-1F	C2C2-GATA
i2_LQ_N_c2924/f1p2/2372-0F	C2H2	i2_LQ_C_c10569/f1p0/2574-1F	C2C2-GATA
i2_LQ_N_c3016/f1p1/2640-1F	C2H2	i2_LQ_C_c11630/f1p0/2551-1F	C2C2-GATA
i2_LQ_N_c11047/f1p7/2861-2F	C2H2	i2_LQ_C_c12368/f1p24/2911-2F	C2C2-GATA
i2_LQ_N_c11638/f1p0/2925-1F	C2H2	i2_LQ_C_c12434/f1p0/2267-0F	C2C2-GATA
i2_LQ_N_c11942/f1p1/2607-0F	C2H2	i2_LQ_C_c15434/f1p0/2882-2F	C2C2-GATA
i2_LQ_N_c12001/f1p10/2617-0F	C2H2	i2_LQ_C_c16272/f1p0/2096-1F	C2C2-GATA
i2_LQ_N_c13170/f1p0/2225-1F	C2H2	i2_LQ_C_c21441/f1p5/2545-1F	C2C2-GATA
i2_LQ_N_c13181/f1p3/2773-0F	C2H2	i2_LQ_C_c29123/f1p0/2428-0F	C2C2-GATA
i2_LQ_N_c13181/f1p3/2773-1F	C2H2	i2_LQ_C_c34708/f1p0/2605-1F	C2C2-GATA
i2_LQ_N_c13265/f1p0/2556-0R	C2H2	i2_LQ_C_c38082/f1p0/2602-1F	C2C2-GATA
i2_LQ_N_c14026/f1p0/2172-2F	C2H2	i3_LQ_C_c7067/f1p0/3464-1F	C2C2-GATA
i2_LQ_N_c14690/f1p0/2774-0F	C2H2	i9_LQ_C_c115/f1p0/9172-1F	C2C2-LSD
i2_LQ_N_c15321/f1p0/2119-0F	C2H2	i0_HQ_C_c2300/f2p6/794-1F	C2C2-LSD
i2_LQ_N_c15732/f1p0/2074-2F	C2H2	i0_HQ_C_c24359/f3p5/659-1F	C2C2-LSD
i2_LQ_N_c15812/f1p0/2029-1F	C2H2	i0_HQ_C_c27377/f2p3/725-2F	C2C2-LSD
i2_LQ_N_c19016/f1p0/2558-0F	C2H2	i0_HQ_C_c36997/f2p4/955-1F	C2C2-LSD
i2_LQ_N_c19109/f1p0/2956-1F	C2H2	i0_HQ_C_c70896/f2p5/417-2F	C2C2-LSD
i2_LQ_N_c19396/f1p0/2553-1F	C2H2	i1_HQ_C_c10805/f2p0/1591-0F	C2C2-LSD
i2_LQ_N_c22040/f1p0/2604-1F	C2H2	i0_LQ_C_c11868/f1p1/554-0F	C2C2-LSD
i2_LQ_N_c22490/f1p0/3014-2F	C2H2	i0_LQ_C_c37639/f1p6/892-2F	C2C2-LSD
i2_LQ_N_c23879/f1p0/2513-0F	C2H2	i0_LQ_C_c44350/f1p7/994-0F	C2C2-LSD
i2_LQ_N_c23879/f1p0/2513-2F	C2H2	i1_LQ_C_c16898/f1p0/1035-2F	C2C2-LSD
i2_LQ_N_c24467/f1p1/2635-2F	C2H2	i1_LQ_C_c16775/f1p0/1063-0F	C2C2-LSD
i2_LQ_N_c24614/f1p7/2709-0F	C2H2	i1_LQ_C_c7709/f1p0/1252-1F	C2C2-LSD
i2_LQ_N_c27780/f1p0/2676-1F	C2H2	i1_LQ_C_c29585/f1p8/1243-2F	C2C2-LSD
i2_LQ_N_c27954/f1p0/2711-2F	C2H2	i1_LQ_C_c29726/f1p0/1634-2F	C2C2-LSD
i2_LQ_N_c31125/f1p0/2072-1F	C2H2	i1_LQ_C_c29887/f1p0/1477-0F	C2C2-LSD
i2_LQ_N_c33713/f1p0/2248-1F	C2H2	i1_LQ_C_c32127/f1p0/1015-1F	C2C2-LSD
i2_LQ_N_c33995/f1p0/2751-1F	C2H2	i1_LQ_C_c42900/f1p0/1007-1F	C2C2-LSD
i2_LQ_N_c34334/f1p0/2564-0F	C2H2	i2_LQ_C_c11661/f1p2/2704-0F	C2C2-LSD
i2_LQ_N_c34334/f1p0/2564-2F	C2H2	i2_LQ_C_c30601/f1p15/2574-0F	C2C2-LSD
i2_LQ_N_c34611/f1p0/2514-1F	C2H2	i3_LQ_C_c22216/f1p0/3605-0F	C2C2-LSD
i2_LQ_N_c34745/f1p0/2350-0F	C2H2	i3_LQ_C_c12256/f1p0/3733-1F	C2C2-YABBY
i2_LQ_N_c34745/f1p0/2350-1F	C2H2	i3_LQ_C_c19180/f1p0/3286-1F	C2C2-YABBY
i2_LQ_N_c35181/f1p0/2681-2F	C2H2	i3_LQ_C_c19180/f1p0/3286-2F	C2C2-YABBY
i2_LQ_N_c35903/f1p0/3013-0F	C2H2	i5_LQ_C_c10362/f1p0/5457-1F	C2H2
i2_LQ_N_c36527/f1p0/2931-0F	C2H2	i5_LQ_C_c10661/f1p0/5845-2F	C2H2
i2_LQ_N_c37421/f1p0/2341-1F	C2H2	i5_LQ_C_c10675/f1p0/5776-1R	C2H2
i2_LQ_N_c37421/f1p0/2341-2F	C2H2	i5_LQ_C_c11075/f1p0/5569-2F	C2H2
i2_LQ_N_c37777/f1p0/2833-0F	C2H2	i5_LQ_C_c11412/f1p0/5161-2R	C2H2
i2_LQ_N_c37777/f1p0/2833-2F	C2H2	i5_LQ_C_c11496/f1p0/5762-1F	C2H2
i2_LQ_N_c37945/f1p0/2657-0F	C2H2	i5_LQ_C_c11719/f1p1/5260-0F	C2H2
i2_LQ_N_c37945/f1p0/2657-1F	C2H2	i5_LQ_C_c11873/f1p0/5432-1F	C2H2
i2_LQ_N_c37945/f1p0/2657-2F	C2H2	i5_LQ_C_c12137/f1p0/5376-1F	C2H2
i2_LQ_N_c38242/f1p0/2974-1F	C2H2	i5_LQ_C_c13335/f1p0/5781-1F	C2H2
i2_LQ_N_c3948/f1p0/3005-2F	C2H2	i5_LQ_C_c13351/f1p0/5136-0F	C2H2
i2_LQ_N_c4025/f1p1/2635-0F	C2H2	i5_LQ_C_c13351/f1p0/5136-2F	C2H2
i2_LQ_N_c4025/f1p1/2635-1F	C2H2	i5_LQ_C_c13983/f1p3/5018-1F	C2H2
i2_LQ_N_c4422/f1p0/2864-0F	C2H2	i5_LQ_C_c13983/f1p3/5018-1R	C2H2
i2_LQ_N_c4422/f1p0/2864-1F	C2H2	i5_LQ_C_c14115/f1p0/5107-1F	C2H2
i2_LQ_N_c5230/f1p0/2653-2F	C2H2	i5_LQ_C_c14322/f1p2/5076-0F	C2H2
i2_LQ_N_c5372/f1p0/2380-2R	C2H2	i5_LQ_C_c14708/f1p0/5190-0F	C2H2
i2_LQ_N_c6194/f1p0/2479-0F	C2H2	i5_LQ_C_c15112/f1p0/5158-0R	C2H2
i2_LQ_N_c6626/f1p0/2449-0F	C2H2	i5_LQ_C_c15112/f1p0/5158-2F	C2H2
i2_LQ_N_c6835/f1p2/2694-1F	C2H2	i5_LQ_C_c15279/f1p0/5062-0F	C2H2
i2_LQ_N_c7099/f2p0/2614-1F	C2H2	i5_LQ_C_c16134/f1p0/5002-1F	C2H2
i2_LQ_N_c7162/f1p2/2949-1F	C2H2	i5_LQ_C_c2466/f1p0/5249-1F	C2H2
i2_LQ_N_c7858/f1p4/2350-0F	C2H2	i5_LQ_C_c2753/f1p2/5611-2F	C2H2
i2_LQ_N_c7871/f1p0/2824-0F	C2H2	i5_LQ_C_c2868/f1p21/5449-0F	C2H2
i2_LQ_N_c7871/f1p0/2824-2F	C2H2	i5_LQ_C_c2907/f1p0/5522-0F	C2H2
i2_LQ_N_c8346/f1p6/2490-0F	C2H2	i5_LQ_C_c2910/f1p0/5258-0F	C2H2
i2_LQ_N_c9714/f1p6/2896-0R	C2H2	i5_LQ_C_c3180/f1p0/5731-1F	C2H2
i2_LQ_N_c9745/f1p0/2633-0F	C2H2	i5_LQ_C_c3180/f1p0/5731-2F	C2H2
i2_LQ_N_c39134/f1p0/2650-0F	C2H2	i5_LQ_C_c3835/f1p0/5792-1R	C2H2
i2_LQ_N_c39484/f1p0/2171-0F	C2H2	i5_LQ_C_c4387/f1p1/5157-2F	C2H2
i2_LQ_N_c39574/f1p1/2510-2F	C2H2	i5_LQ_C_c4868/f1p0/5112-0F	C2H2
i2_LQ_N_c39841/f1p0/2391-1F	C2H2	i5_LQ_C_c4982/f1p0/5141-1F	C2H2
i2_LQ_N_c40203/f1p0/2788-2F	C2H2	i5_LQ_C_c5202/f1p0/5366-0F	C2H2
i2_LQ_N_c40258/f1p0/2645-1F	C2H2	i5_LQ_C_c5694/f1p0/5113-0F	C2H2
i2_LQ_N_c43059/f1p0/2769-0R	C2H2	i5_LQ_C_c5694/f1p0/5113-1F	C2H2
i2_LQ_N_c43391/f1p0/2836-2F	C2H2	i5_LQ_C_c6477/f1p0/5081-2F	C2H2
i2_LQ_N_c43459/f1p3/2554-2F	C2H2	i5_LQ_C_c6526/f1p0/5686-0F	C2H2
i2_LQ_N_c43890/f1p0/2318-1F	C2H2	i5_LQ_C_c6842/f1p1/5716-0F	C2H2
i2_LQ_N_c45309/f1p0/2121-1F	C2H2	i5_LQ_C_c7146/f1p0/5406-1F	C2H2
i2_LQ_N_c45494/f1p0/2151-0F	C2H2	i5_LQ_C_c9998/f1p0/5804-0F	C2H2
i2_LQ_N_c46522/f1p0/2100-1F	C2H2	i6_LQ_C_c1712/f1p0/6760-1F	C2H2
i2_LQ_N_c46895/f1p1/2071-2F	C2H2	i6_LQ_C_c2892/f1p7/6038-2R	C2H2
i2_LQ_N_c47232/f1p0/2059-2F	C2H2	i7_LQ_C_c357/f1p0/7657-1F	C2H2
i2_LQ_N_c49452/f1p0/2396-1F	C2H2	i7_LQ_C_c619/f1p3/7326-2F	C2H2
i2_LQ_N_c49785/f1p0/2479-0F	C2H2	i0_HQ_C_c10445/f2p1/620-0F	C2H2
i2_LQ_N_c50736/f1p0/3004-0F	C2H2	i0_HQ_C_c12400/f2p0/769-1F	C2H2
i2_LQ_N_c51543/f1p0/2639-0F	C2H2	i0_HQ_C_c24113/f2p7/841-1F	C2H2
i2_LQ_N_c53348/f1p0/2933-1F	C2H2	i0_HQ_C_c37015/f2p18/879-0F	C2H2
i2_LQ_N_c53482/f1p0/2583-0F	C2H2	i1_HQ_C_c12555/f2p0/1209-2F	C2H2
i2_LQ_N_c53482/f1p0/2583-2F	C2H2	i1_HQ_C_c13027/f2p12/1445-1F	C2H2
i2_LQ_N_c54211/f1p0/2282-2F	C2H2	i1_HQ_C_c13238/f2p0/1248-1F	C2H2
i2_LQ_N_c54897/f1p0/2158-0F	C2H2	i1_HQ_C_c13803/f2p8/1544-1F	C2H2
i2_LQ_N_c55744/f1p0/2469-0F	C2H2	i1_HQ_C_c17144/f15p0/1326-0F	C2H2
i2_LQ_N_c56112/f1p0/2933-1F	C2H2	i1_HQ_C_c17319/f2p0/1096-0F	C2H2
i2_LQ_N_c56929/f1p0/2597-0F	C2H2	i1_HQ_C_c18065/f2p0/1759-0F	C2H2
i2_LQ_N_c57042/f1p0/2614-0F	C2H2	i1_HQ_C_c18168/f2p0/1785-2F	C2H2
i2_LQ_N_c57202/f1p0/3028-0F	C2H2	i1_HQ_C_c2376/f2p0/1546-0F	C2H2
i2_LQ_N_c60924/f1p2/2087-0F	C2H2	i1_HQ_C_c29367/f2p1/1476-0F	C2H2
i2_LQ_N_c65483/f1p0/2012-1F	C2H2	i1_HQ_C_c30538/f2p1/1093-0F	C2H2
i3_LQ_N_c11523/f1p0/3472-1F	C2H2	i1_HQ_C_c32321/f13p0/1472-0F	C2H2
i3_LQ_N_c11801/f1p0/3589-0F	C2H2	i1_HQ_C_c6791/f2p55/1176-2F	C2H2
i3_LQ_N_c12294/f1p0/3998-1F	C2H2	i2_HQ_C_c14236/f2p1/2756-2F	C2H2
i3_LQ_N_c12536/f1p5/3241-0F	C2H2	i2_HQ_C_c1663/f2p86/2419-0F	C2H2
i3_LQ_N_c12561/f1p5/3875-1F	C2H2	i2_HQ_C_c1783/f4p0/2655-1F	C2H2
i3_LQ_N_c13680/f1p0/3157-0F	C2H2	i2_HQ_C_c18855/f2p1/2315-2F	C2H2
i3_LQ_N_c13680/f1p0/3157-1F	C2H2	i2_HQ_C_c25904/f3p12/2502-1F	C2H2
i3_LQ_N_c13825/f1p0/3981-2R	C2H2	i2_HQ_C_c32991/f15p0/2634-2F	C2H2
i3_LQ_N_c5240/f1p2/3243-1F	C2H2	i2_HQ_C_c3833/f2p0/2511-0F	C2H2
i3_LQ_N_c5318/f1p5/3752-2F	C2H2	i2_HQ_C_c43559/f3p0/2348-1F	C2H2
i3_LQ_N_c5926/f1p5/3656-1F	C2H2	i2_HQ_C_c440/f22p6/2440-1F	C2H2
i3_LQ_N_c6290/f1p3/3123-1F	C2H2	i2_HQ_C_c4982/f5p0/2632-0F	C2H2
i3_LQ_N_c6320/f1p0/3822-2F	C2H2	i2_HQ_C_c5758/f2p9/2266-0F	C2H2
i3_LQ_N_c7413/f1p0/3253-0F	C2H2	i2_HQ_C_c674/f12p0/2257-0F	C2H2
i3_LQ_N_c7413/f1p0/3253-1F	C2H2	i2_HQ_C_c7441/f3p1/2480-0F	C2H2
i3_LQ_N_c14204/f1p0/3282-2F	C2H2	i2_HQ_C_c9451/f2p1/2659-1F	C2H2
i3_LQ_N_c14339/f1p0/3854-0F	C2H2	i0_LQ_C_c12073/f1p1/991-1F	C2H2
i3_LQ_N_c15082/f1p0/3101-0F	C2H2	i0_LQ_C_c12728/f1p2/572-0F	C2H2
i3_LQ_N_c18077/f1p4/3125-1F	C2H2	i0_LQ_C_c26566/f1p1/609-2F	C2H2
i3_LQ_N_c18890/f1p0/3174-0F	C2H2	i0_LQ_C_c3407/f2p6/745-2R	C2H2
i3_LQ_N_c18926/f1p0/3261-1F	C2H2	i0_LQ_C_c43532/f1p0/921-0F	C2H2
i3_LQ_N_c21544/f1p0/3769-0F	C2H2	i0_LQ_C_c6640/f1p0/815-0F	C2H2
i3_LQ_N_c21600/f2p1/3514-0F	C2H2	i0_LQ_C_c6807/f1p2/875-2F	C2H2
i3_LQ_N_c22481/f1p0/3858-1F	C2H2	i0_LQ_C_c6846/f1p0/628-2F	C2H2
i3_LQ_N_c22481/f1p0/3858-2F	C2H2	i2_HQ_C_c43622/f6p0/2123-0F	C2H2
i3_LQ_N_c22686/f1p3/3825-0F	C2H2	i2_HQ_C_c43884/f12p3/2379-0F	C2H2
i3_LQ_N_c22756/f1p0/3127-0F	C2H2	i3_HQ_C_c13428/f3p0/3283-1F	C2H2
i3_LQ_N_c23302/f1p0/3218-2F	C2H2	i3_HQ_C_c15531/f2p0/3235-2F	C2H2
i3_LQ_N_c23465/f1p0/3106-0F	C2H2	i3_HQ_C_c18136/f2p0/3181-1F	C2H2
i3_LQ_N_c23837/f1p0/3316-0F	C2H2	i3_HQ_C_c18136/f2p0/3181-2F	C2H2
i3_LQ_N_c24176/f1p0/3065-0F	C2H2	i3_HQ_C_c29081/f2p0/3040-2F	C2H2
i3_LQ_N_c24176/f1p0/3065-1F	C2H2	i3_HQ_C_c29109/f2p0/3070-1F	C2H2
i3_LQ_N_c24747/f1p0/3597-1F	C2H2	i3_HQ_C_c8418/f2p0/3732-0F	C2H2
i3_LQ_N_c24915/f1p0/3647-2F	C2H2	i3_HQ_C_c8418/f2p0/3732-2F	C2H2
i3_LQ_N_c25400/f1p10/3327-2F	C2H2	i4_HQ_C_c1016/f7p7/4932-0F	C2H2
i3_LQ_N_c25994/f1p0/3262-0R	C2H2	i4_HQ_C_c19292/f2p4/4856-1F	C2H2
i3_LQ_N_c26183/f1p0/3566-2F	C2H2	i4_HQ_C_c19322/f2p1/4811-2F	C2H2
i3_LQ_N_c26343/f1p0/3390-0F	C2H2	i4_HQ_C_c5238/f2p4/4614-0F	C2H2
i3_LQ_N_c27004/f1p0/3104-2F	C2H2	i4_HQ_C_c8331/f2p0/4756-2F	C2H2
i3_LQ_N_c27452/f1p0/3115-2F	C2H2	i0_LQ_C_c11274/f1p2/876-2F	C2H2
i3_LQ_N_c28604/f1p8/3179-2F	C2H2	i0_LQ_C_c21096/f1p0/924-0F	C2H2
i3_LQ_N_c34418/f1p0/3887-0F	C2H2	i0_LQ_C_c23637/f1p15/775-0F	C2H2
i3_LQ_N_c34517/f1p0/3152-0F	C2H2	i0_LQ_C_c23637/f1p15/775-1F	C2H2
i3_LQ_N_c34657/f1p0/3100-0F	C2H2	i0_LQ_C_c23721/f1p0/687-1F	C2H2
i3_LQ_N_c34657/f1p0/3100-2F	C2H2	i0_LQ_C_c25647/f1p2/697-0F	C2H2
i3_LQ_N_c34839/f1p2/3631-2F	C2H2	i0_LQ_C_c58733/f1p0/420-0F	C2H2
i3_LQ_N_c35588/f1p0/3246-1F	C2H2	i0_LQ_C_c7495/f1p19/881-2F	C2H2
i3_LQ_N_c35588/f1p0/3246-2F	C2H2	i0_LQ_C_c9541/f1p0/283-0F	C2H2
i3_LQ_N_c36436/f1p0/3766-1F	C2H2	i1_LQ_C_c13558/f1p1/1449-1F	C2H2
i3_LQ_N_c37896/f1p0/3510-1F	C2H2	i1_LQ_C_c16939/f1p0/1030-1F	C2H2
i3_LQ_N_c38665/f1p0/3325-0F	C2H2	i1_LQ_C_c19765/f1p0/1102-1F	C2H2
i3_LQ_N_c38825/f1p0/3262-0F	C2H2	i0_LQ_C_c47894/f1p0/854-1F	C2H2
i3_LQ_N_c38917/f1p5/3294-0F	C2H2	i0_LQ_C_c48745/f1p2/930-1F	C2H2
i3_LQ_N_c38917/f1p5/3294-1F	C2H2	i0_LQ_C_c57535/f1p18/969-1F	C2H2
i3_LQ_N_c39120/f1p1/3267-0F	C2H2	i0_LQ_C_c57847/f1p1/718-1F	C2H2
i3_LQ_N_c39696/f1p3/3415-0F	C2H2	i0_LQ_C_c59203/f1p0/825-0F	C2H2
i3_LQ_N_c40587/f1p0/3232-2F	C2H2	i0_LQ_C_c61793/f1p0/948-1F	C2H2
i3_LQ_N_c40880/f1p0/3095-2F	C2H2	i1_LQ_C_c10886/f1p2/1297-2F	C2H2
i3_LQ_N_c40935/f1p0/3798-2F	C2H2	i1_LQ_C_c10982/f1p8/1210-0F	C2H2
i3_LQ_N_c42327/f1p2/3187-0F	C2H2	i1_LQ_C_c10982/f1p8/1210-2F	C2H2
i3_LQ_N_c42954/f1p9/3754-0F	C2H2	i1_LQ_C_c11195/f1p2/1760-1F	C2H2
i3_LQ_N_c42954/f1p9/3754-2F	C2H2	i1_LQ_C_c11217/f1p1/1154-0F	C2H2
i3_LQ_N_c42998/f1p0/3337-0F	C2H2	i1_LQ_C_c11309/f1p1/1428-0F	C2H2
i3_LQ_N_c43307/f1p1/3455-0F	C2H2	i1_LQ_C_c13681/f1p1/1245-1F	C2H2
i3_LQ_N_c46344/f1p308/3051-0F	C2H2	i1_LQ_C_c13717/f1p75/1915-0F	C2H2
i3_LQ_N_c50976/f1p0/3128-1F	C2H2	i1_LQ_C_c14305/f1p0/2012-1F	C2H2
i3_LQ_N_c51167/f1p0/3072-1F	C2H2	i1_LQ_C_c14380/f1p3/1537-1F	C2H2
i3_LQ_N_c51967/f1p0/3141-1F	C2H2	i1_LQ_C_c14728/f1p0/1887-2F	C2H2
i3_LQ_N_c52009/f1p7/3117-0F	C2H2	i1_LQ_C_c15977/f1p0/1042-0F	C2H2
i3_LQ_N_c52105/f1p0/3590-0F	C2H2	i1_LQ_C_c16159/f1p0/1044-2F	C2H2
i3_LQ_N_c52303/f1p1/3474-0F	C2H2	i1_LQ_C_c1629/f8p2/2017-0F	C2H2
i3_LQ_N_c52303/f1p1/3474-1F	C2H2	i1_LQ_C_c18450/f2p2/1284-0F	C2H2
i3_LQ_N_c52345/f1p0/3490-0F	C2H2	i1_LQ_C_c18971/f1p0/1731-1F	C2H2
i3_LQ_N_c52345/f1p0/3490-2F	C2H2	i1_LQ_C_c18971/f1p0/1731-2F	C2H2
i3_LQ_N_c53503/f1p0/3104-0F	C2H2	i1_LQ_C_c2442/f1p3/1161-1F	C2H2
i3_LQ_N_c53715/f1p0/3130-0F	C2H2	i1_LQ_C_c3460/f1p0/1349-0F	C2H2
i3_LQ_N_c53945/f1p0/3149-0F	C2H2	i1_LQ_C_c3562/f1p3/1128-1R	C2H2
i3_LQ_N_c54104/f1p0/3649-1F	C2H2	i1_LQ_C_c3562/f1p3/1128-2F	C2H2
i3_LQ_N_c56008/f1p0/3242-2F	C2H2	i1_LQ_C_c4558/f1p0/1847-1F	C2H2
i3_LQ_N_c56427/f1p0/3949-2F	C2H2	i1_LQ_C_c4930/f1p0/1977-2F	C2H2
i3_LQ_N_c58463/f1p0/3056-2F	C2H2	i1_LQ_C_c7939/f3p0/1111-0F	C2H2
i4_LQ_N_c12014/f1p2/4934-0F	C2H2	i1_LQ_C_c7960/f1p3/1829-0F	C2H2
i4_LQ_N_c12712/f1p4/4872-1F	C2H2	i1_LQ_C_c8127/f1p0/1416-0F	C2H2
i4_LQ_N_c13378/f1p0/4870-0R	C2H2	i1_LQ_C_c8630/f1p0/1569-2F	C2H2
i4_LQ_N_c14370/f1p0/4828-0F	C2H2	i1_LQ_C_c9950/f1p0/1148-2F	C2H2
i4_LQ_N_c14824/f1p1/4561-0F	C2H2	i1_LQ_C_c13254/f1p1/1519-2F	C2H2
i4_LQ_N_c15519/f1p0/4396-1F	C2H2	i1_LQ_C_c13441/f1p0/1097-0F	C2H2
i4_LQ_N_c16605/f1p0/4095-0F	C2H2	i1_LQ_C_c13469/f1p0/1969-1F	C2H2
i4_LQ_N_c21216/f1p0/4267-0F	C2H2	i1_LQ_C_c19898/f1p0/1092-0F	C2H2
i4_LQ_N_c22858/f1p0/4277-2F	C2H2	i1_LQ_C_c20581/f1p2/1855-1F	C2H2
i4_LQ_N_c23560/f1p0/4556-1F	C2H2	i1_LQ_C_c20581/f1p2/1855-2F	C2H2
i4_LQ_N_c24053/f1p1/4624-0F	C2H2	i1_LQ_C_c21853/f1p0/1965-0F	C2H2
i4_LQ_N_c27523/f1p0/4973-2F	C2H2	i1_LQ_C_c22520/f1p6/2048-0F	C2H2
i4_LQ_N_c27599/f1p0/4533-1F	C2H2	i1_LQ_C_c23605/f1p3/1724-0F	C2H2
i4_LQ_N_c27917/f1p0/4680-2F	C2H2	i1_LQ_C_c24209/f1p0/1567-0F	C2H2
i4_LQ_N_c3579/f1p0/4410-2F	C2H2	i1_LQ_C_c24620/f1p0/1345-2F	C2H2
i4_LQ_N_c5190/f1p0/4150-1F	C2H2	i1_LQ_C_c24919/f1p1/1559-0F	C2H2
i4_LQ_N_c6158/f1p0/4395-0F	C2H2	i1_LQ_C_c24919/f1p1/1559-1F	C2H2
i4_LQ_N_c7755/f1p1/4200-1F	C2H2	i1_LQ_C_c26343/f1p1/1246-1F	C2H2
i4_LQ_N_c7755/f1p1/4200-2F	C2H2	i1_LQ_C_c27205/f1p0/1800-1F	C2H2
i11_LQ_N_c2/f1p0/11407-1F	C3H	i1_LQ_C_c27818/f1p0/1254-1F	C2H2
i14_LQ_N_c0/f1p0/14267-0F	C3H	i1_LQ_C_c27872/f1p0/1795-1F	C2H2
i14_LQ_N_c0/f1p0/14267-2F	C3H	i1_LQ_C_c29564/f1p0/1701-1F	C2H2
i4_LQ_N_c35399/f1p0/4169-2F	C3H	i1_LQ_C_c29866/f1p12/1333-2F	C2H2
i4_LQ_N_c35399/f1p0/4169-2R	C3H	i1_LQ_C_c30772/f1p0/1031-2F	C2H2
i4_LQ_N_c46564/f1p0/4013-0F	C3H	i1_LQ_C_c33789/f1p0/1474-0F	C2H2
i5_LQ_N_c10315/f1p0/5412-0F	C3H	i1_LQ_C_c34183/f1p0/1842-0F	C2H2
i5_LQ_N_c10315/f1p0/5412-1F	C3H	i1_LQ_C_c34311/f1p0/1219-0F	C2H2
i5_LQ_N_c12245/f1p0/5945-1F	C3H	i1_LQ_C_c34678/f1p0/1933-1F	C2H2
i5_LQ_N_c3600/f1p6/5360-1F	C3H	i1_LQ_C_c35010/f1p0/1310-0F	C2H2
i5_LQ_N_c4238/f1p6/5342-2F	C3H	i1_LQ_C_c35297/f1p0/1355-2F	C2H2
i5_LQ_N_c5786/f1p0/5638-2F	C3H	i1_LQ_C_c35525/f1p0/1234-1F	C2H2
i5_LQ_N_c6382/f1p0/5823-1F	C3H	i1_LQ_C_c37050/f1p96/1998-2F	C2H2
i5_LQ_N_c750/f2p8/5606-1F	C3H	i1_LQ_C_c37337/f1p0/1159-2F	C2H2
i5_LQ_N_c7557/f1p0/5449-0F	C3H	i1_LQ_C_c37796/f1p0/1887-0F	C2H2
i5_LQ_N_c7584/f1p2/5924-0F	C3H	i1_LQ_C_c39096/f3p2/1241-0F	C2H2
i5_LQ_N_c8943/f1p0/5980-0F	C3H	i1_LQ_C_c39357/f1p0/1393-1F	C2H2
i6_LQ_N_c1029/f1p0/6331-1F	C3H	i1_LQ_C_c8898/f1p0/1276-1F	C2H2
i6_LQ_N_c1200/f1p4/6837-0F	C3H	i2_LQ_C_c2471/f1p2/2677-0F	C2H2
i6_LQ_N_c1200/f1p4/6837-2F	C3H	i2_LQ_C_c2660/f1p0/2774-2F	C2H2
i9_LQ_N_c14/f1p0/9326-1F	C3H	i1_LQ_C_c21098/f1p0/1714-2F	C2H2
i9_LQ_N_c14/f1p0/9326-2F	C3H	i2_LQ_C_c10432/f1p11/2373-0F	C2H2
i0_HQ_N_c12350/f2p2/461-0F	C3H	i2_LQ_C_c11602/f2p0/2907-0F	C2H2
i0_HQ_N_c20822/f2p1/809-1F	C3H	i2_LQ_C_c12155/f1p0/2710-0F	C2H2
i0_HQ_N_c25916/f2p47/782-2F	C3H	i2_LQ_C_c12155/f1p0/2710-1F	C2H2
i0_HQ_N_c87591/f2p13/621-2F	C3H	i2_LQ_C_c12748/f1p3/2236-0F	C2H2
i1_HQ_N_c12272/f2p0/1682-0F	C3H	i2_LQ_C_c13699/f1p0/2600-0F	C2H2
i1_HQ_N_c1464/f5p18/1810-2F	C3H	i2_LQ_C_c13732/f1p0/2394-1F	C2H2
i1_HQ_N_c14757/f7p0/1403-1F	C3H	i2_LQ_C_c13946/f1p0/2369-1F	C2H2
i1_HQ_N_c14936/f2p4/1580-1F	C3H	i2_LQ_C_c14643/f1p2/2478-0F	C2H2
i1_HQ_N_c15073/f2p1/1332-2F	C3H	i2_LQ_C_c14924/f1p0/2702-0F	C2H2
i1_HQ_N_c1603/f7p2/1453-1F	C3H	i2_LQ_C_c14924/f1p0/2702-1F	C2H2
i1_HQ_N_c17135/f4p0/1393-0F	C3H	i2_LQ_C_c16352/f1p0/2080-0F	C2H2
i1_HQ_N_c1723/f8p1/1368-1F	C3H	i2_LQ_C_c16352/f1p0/2080-2F	C2H2
i1_HQ_N_c1743/f4p0/1996-1F	C3H	i2_LQ_C_c16619/f1p0/2103-2F	C2H2
i1_HQ_N_c18914/f2p0/1843-0F	C3H	i2_LQ_C_c18969/f1p0/2468-2F	C2H2
i1_HQ_N_c2086/f7p3/1963-1F	C3H	i2_LQ_C_c19115/f1p0/2740-0F	C2H2
i1_HQ_N_c21953/f2p0/1923-0F	C3H	i2_LQ_C_c19425/f1p1/2730-2F	C2H2
i1_HQ_N_c26254/f2p1/1811-0F	C3H	i2_LQ_C_c20406/f1p0/2996-2F	C2H2
i1_HQ_N_c27423/f3p0/1676-2F	C3H	i2_LQ_C_c21367/f1p1/2135-0F	C2H2
i1_HQ_N_c33736/f3p0/1685-2F	C3H	i2_LQ_C_c21431/f1p0/2366-1F	C2H2
i1_HQ_N_c36456/f2p0/1277-1F	C3H	i2_LQ_C_c22724/f1p0/2705-0F	C2H2
i1_HQ_N_c39671/f2p0/1448-0F	C3H	i2_LQ_C_c22724/f1p0/2705-1F	C2H2
i1_HQ_N_c39671/f2p0/1448-2F	C3H	i2_LQ_C_c22916/f1p4/2361-2F	C2H2
i1_HQ_N_c60105/f4p0/1419-0F	C3H	i2_LQ_C_c23120/f1p0/2198-2F	C2H2
i1_HQ_N_c6867/f4p1/1346-2F	C3H	i2_LQ_C_c24041/f1p0/2592-0F	C2H2
i1_HQ_N_c9676/f5p0/1592-2F	C3H	i2_LQ_C_c24219/f1p1/2762-0F	C2H2
i2_HQ_N_c1067/f5p0/2649-0F	C3H	i2_LQ_C_c24219/f1p1/2762-1F	C2H2
i2_HQ_N_c1467/f3p3/2472-1F	C3H	i2_LQ_C_c24483/f1p1/2936-1F	C2H2
i2_HQ_N_c14797/f5p0/2712-2F	C3H	i2_LQ_C_c24701/f1p0/2320-2F	C2H2
i2_HQ_N_c16863/f9p0/2731-1F	C3H	i2_LQ_C_c25872/f1p16/2635-0F	C2H2
i2_HQ_N_c17966/f3p0/2570-0F	C3H	i2_LQ_C_c26558/f1p7/2751-0F	C2H2
i2_HQ_N_c17979/f3p0/2672-1F	C3H	i2_LQ_C_c27228/f1p0/2854-1F	C2H2
i2_HQ_N_c1809/f4p1/2651-0F	C3H	i2_LQ_C_c27260/f1p0/2572-0F	C2H2
i2_HQ_N_c2070/f2p7/2833-1F	C3H	i2_LQ_C_c27380/f1p2/2385-1F	C2H2
i2_HQ_N_c22021/f2p2/2852-1F	C3H	i2_LQ_C_c27387/f1p0/2974-2F	C2H2
i2_HQ_N_c26238/f2p0/2944-1F	C3H	i2_LQ_C_c27931/f1p2/2746-2F	C2H2
i2_HQ_N_c26470/f2p0/2629-1F	C3H	i2_LQ_C_c28327/f1p4/2816-1F	C2H2
i2_HQ_N_c27586/f6p0/2850-0F	C3H	i2_LQ_C_c28338/f1p2/2881-1F	C2H2
i2_HQ_N_c3422/f9p0/2790-0F	C3H	i2_LQ_C_c28406/f1p2/2735-1F	C2H2
i2_HQ_N_c5942/f2p5/2975-2F	C3H	i2_LQ_C_c3316/f1p0/2745-1F	C2H2
i2_HQ_N_c7238/f2p0/2951-2F	C3H	i2_LQ_C_c3536/f1p1/2850-1F	C2H2
i2_HQ_N_c7439/f2p4/2700-1F	C3H	i2_LQ_C_c3996/f2p1/2740-2F	C2H2
i2_HQ_N_c7439/f2p4/2700-2F	C3H	i2_LQ_C_c4246/f1p1/2972-1F	C2H2
i2_HQ_N_c7929/f3p0/2384-2F	C3H	i2_LQ_C_c4967/f1p3/2312-1F	C2H2
i0_LQ_N_c24429/f1p0/925-0F	C3H	i2_LQ_C_c5036/f1p0/2763-0F	C2H2
i0_LQ_N_c5437/f1p7/944-0R	C3H	i2_LQ_C_c5853/f1p3/2564-2F	C2H2
i0_LQ_N_c6606/f1p1/366-2F	C3H	i2_LQ_C_c6290/f1p0/2277-2F	C2H2
i0_LQ_N_c8796/f1p2/576-1F	C3H	i2_LQ_C_c6872/f1p0/2257-0R	C2H2
i2_HQ_N_c33571/f2p0/2286-1F	C3H	i2_LQ_C_c7190/f1p0/2271-1F	C2H2
i2_HQ_N_c35552/f2p0/2380-0F	C3H	i2_LQ_C_c8274/f1p0/2801-2F	C2H2
i2_HQ_N_c47650/f2p0/2733-1F	C3H	i2_LQ_C_c8614/f1p0/2532-2F	C2H2
i2_HQ_N_c52766/f3p0/2808-1F	C3H	i2_LQ_C_c9344/f1p5/2800-0F	C2H2
i2_HQ_N_c58255/f2p0/2025-0F	C3H	i2_LQ_C_c9494/f1p2/2861-1F	C2H2
i2_HQ_N_c61246/f3p0/2134-0F	C3H	i2_LQ_C_c9993/f1p10/2756-0F	C2H2
i3_HQ_N_c1460/f6p0/3513-1F	C3H	i2_LQ_C_c16938/f1p0/2113-0F	C2H2
i3_HQ_N_c1945/f3p0/3268-1F	C3H	i2_LQ_C_c17110/f1p0/2087-2F	C2H2
i3_HQ_N_c31800/f9p1/3494-0F	C3H	i2_LQ_C_c20880/f1p0/2426-2R	C2H2
i3_HQ_N_c31800/f9p1/3494-2F	C3H	i2_LQ_C_c21099/f1p0/2996-2F	C2H2
i3_HQ_N_c48469/f20p3/3169-2F	C3H	i2_LQ_C_c22224/f1p0/2197-1F	C2H2
i3_HQ_N_c60704/f50p0/3474-0F	C3H	i2_LQ_C_c22430/f2p0/2320-0F	C2H2
i3_HQ_N_c61194/f2p0/3033-0F	C3H	i2_LQ_C_c22430/f2p0/2320-1F	C2H2
i3_HQ_N_c7881/f3p58/3336-1F	C3H	i2_LQ_C_c23665/f1p0/2409-2F	C2H2
i4_HQ_N_c14331/f2p0/4645-0F	C3H	i2_LQ_C_c26336/f1p0/2429-1F	C2H2
i4_HQ_N_c37209/f4p0/4184-0F	C3H	i2_LQ_C_c26428/f1p0/2132-1F	C2H2
i5_HQ_N_c11904/f6p6/5569-2F	C3H	i2_LQ_C_c26486/f1p2/2249-0F	C2H2
i5_HQ_N_c1191/f2p5/5916-2F	C3H	i2_LQ_C_c26514/f1p13/2771-2F	C2H2
i5_HQ_N_c756/f3p24/5752-1F	C3H	i2_LQ_C_c29105/f1p1/2980-0F	C2H2
i6_HQ_N_c172/f2p0/6216-2F	C3H	i2_LQ_C_c29452/f1p0/2301-0F	C2H2
i0_LQ_N_c29679/f1p2/889-1F	C3H	i2_LQ_C_c29481/f1p1/2874-0F	C2H2
i0_LQ_N_c31337/f1p2/496-2F	C3H	i2_LQ_C_c29481/f1p1/2874-1F	C2H2
i0_LQ_N_c31650/f1p1/589-0F	C3H	i2_LQ_C_c29628/f1p1/2947-1F	C2H2
i0_LQ_N_c31993/f1p1/937-0F	C3H	i2_LQ_C_c29743/f1p1/2999-1F	C2H2
i0_LQ_N_c40804/f1p1/600-1F	C3H	i2_LQ_C_c30060/f1p0/2616-1F	C2H2
i0_LQ_N_c47558/f1p2/761-0F	C3H	i2_LQ_C_c30517/f2p0/2691-1F	C2H2
i0_LQ_N_c49515/f1p4/925-2F	C3H	i2_LQ_C_c30582/f1p12/3012-0F	C2H2
i0_LQ_N_c72786/f2p2/820-0F	C3H	i2_LQ_C_c31844/f1p0/2073-1F	C2H2
i0_LQ_N_c89756/f1p2/490-0F	C3H	i2_LQ_C_c32496/f1p0/2434-1F	C2H2
i0_LQ_N_c101243/f1p0/393-0F	C3H	i2_LQ_C_c34632/f1p0/2573-0F	C2H2
i0_LQ_N_c96026/f1p4/390-2F	C3H	i2_LQ_C_c35092/f1p0/2753-0F	C2H2
i1_LQ_N_c10397/f1p0/1861-1F	C3H	i2_LQ_C_c35092/f1p0/2753-2F	C2H2
i1_LQ_N_c1109/f5p0/2013-0F	C3H	i2_LQ_C_c35147/f1p0/2545-0F	C2H2
i1_LQ_N_c1109/f5p0/2013-1F	C3H	i2_LQ_C_c35164/f1p0/2528-0F	C2H2
i1_LQ_N_c11899/f1p0/1602-0F	C3H	i2_LQ_C_c35440/f1p0/2600-0F	C2H2
i1_LQ_N_c11899/f1p0/1602-2F	C3H	i2_LQ_C_c35509/f1p0/2527-2F	C2H2
i1_LQ_N_c13238/f1p1/1538-0F	C3H	i2_LQ_C_c35845/f1p0/2308-2F	C2H2
i1_LQ_N_c13419/f1p0/1987-2F	C3H	i2_LQ_C_c36347/f1p0/2712-1F	C2H2
i1_LQ_N_c14709/f1p0/1616-0F	C3H	i2_LQ_C_c36915/f1p6/2587-1F	C2H2
i1_LQ_N_c16596/f1p0/1046-2F	C3H	i2_LQ_C_c37022/f1p2/3004-0F	C2H2
i1_LQ_N_c18557/f2p0/1488-2F	C3H	i2_LQ_C_c37334/f1p0/2763-0R	C2H2
i1_LQ_N_c19583/f1p0/1255-0F	C3H	i2_LQ_C_c37883/f1p149/2425-1F	C2H2
i1_LQ_N_c19856/f1p7/1068-1F	C3H	i2_LQ_C_c38059/f1p0/2849-0F	C2H2
i1_LQ_N_c20039/f1p1/1406-0F	C3H	i2_LQ_C_c38355/f1p0/2583-2F	C2H2
i1_LQ_N_c20039/f1p1/1406-1F	C3H	i2_LQ_C_c38465/f1p2/2153-0F	C2H2
i1_LQ_N_c20962/f1p0/1917-2F	C3H	i2_LQ_C_c38483/f1p21/2210-1F	C2H2
i1_LQ_N_c21209/f1p1/1210-2F	C3H	i2_LQ_C_c39595/f1p19/2527-2F	C2H2
i1_LQ_N_c22012/f1p8/1362-0F	C3H	i2_LQ_C_c39806/f1p0/2210-2F	C2H2
i1_LQ_N_c22168/f1p0/1957-1F	C3H	i2_LQ_C_c39960/f1p0/2730-0F	C2H2
i1_LQ_N_c23033/f1p1/1307-2F	C3H	i2_LQ_C_c40369/f1p0/2194-2F	C2H2
i1_LQ_N_c2924/f1p2/1920-2F	C3H	i2_LQ_C_c41071/f1p0/2195-1F	C2H2
i1_LQ_N_c3811/f1p1/1625-0F	C3H	i2_LQ_C_c42573/f1p0/2069-1F	C2H2
i1_LQ_N_c3811/f1p1/1625-2F	C3H	i2_LQ_C_c42618/f1p0/2139-0F	C2H2
i1_LQ_N_c4121/f1p0/1898-1F	C3H	i2_LQ_C_c44659/f1p2/2276-2F	C2H2
i1_LQ_N_c4121/f1p0/1898-2F	C3H	i2_LQ_C_c44829/f1p0/2442-1F	C2H2
i1_LQ_N_c4179/f1p41/1353-0F	C3H	i2_LQ_C_c45069/f1p0/2195-2F	C2H2
i1_LQ_N_c4242/f1p0/1419-2F	C3H	i2_LQ_C_c45627/f1p0/2168-1F	C2H2
i1_LQ_N_c4522/f2p0/1463-1F	C3H	i3_LQ_C_c2145/f1p0/3654-1F	C2H2
i1_LQ_N_c5679/f1p0/1277-1F	C3H	i3_LQ_C_c2565/f1p0/3908-2F	C2H2
i1_LQ_N_c6263/f1p0/1279-1F	C3H	i3_LQ_C_c4386/f1p0/3235-2F	C2H2
i1_LQ_N_c6855/f1p4/1079-0R	C3H	i3_LQ_C_c8703/f1p0/3978-0F	C2H2
i1_LQ_N_c6855/f1p4/1079-2R	C3H	i3_LQ_C_c10886/f1p2/3176-0F	C2H2
i1_LQ_N_c7797/f1p0/1665-1F	C3H	i3_LQ_C_c10956/f1p0/3265-1F	C2H2
i1_LQ_N_c7987/f1p0/1570-2F	C3H	i3_LQ_C_c11241/f2p11/3689-1F	C2H2
i1_LQ_N_c8301/f1p2/1220-0F	C3H	i3_LQ_C_c11688/f1p0/3359-0F	C2H2
i1_LQ_N_c9169/f1p0/1321-0F	C3H	i3_LQ_C_c11985/f1p0/3371-0F	C2H2
i1_LQ_N_c9169/f1p0/1321-1F	C3H	i3_LQ_C_c12407/f1p1/3784-0F	C2H2
i1_LQ_N_c24106/f1p5/1140-2F	C3H	i3_LQ_C_c12606/f3p1/3971-2F	C2H2
i1_LQ_N_c24636/f1p0/1997-1F	C3H	i3_LQ_C_c12953/f1p0/3209-1F	C2H2
i1_LQ_N_c24636/f1p0/1997-2F	C3H	i3_LQ_C_c13409/f1p0/3092-0F	C2H2
i1_LQ_N_c25052/f1p0/1935-2F	C3H	i3_LQ_C_c13732/f1p0/3201-2F	C2H2
i1_LQ_N_c25750/f1p0/1902-0F	C3H	i3_LQ_C_c13806/f1p1/3629-2F	C2H2
i1_LQ_N_c26272/f1p11/1508-0F	C3H	i3_LQ_C_c13926/f1p0/3277-1R	C2H2
i1_LQ_N_c26412/f1p1/1191-0F	C3H	i3_LQ_C_c14252/f1p0/3548-0F	C2H2
i1_LQ_N_c26849/f1p0/1201-2F	C3H	i3_LQ_C_c14322/f1p2/3455-2F	C2H2
i1_LQ_N_c26967/f1p0/1723-0F	C3H	i3_LQ_C_c14453/f1p0/3124-0F	C2H2
i1_LQ_N_c27194/f1p0/1600-1F	C3H	i3_LQ_C_c14453/f1p0/3124-2F	C2H2
i1_LQ_N_c27658/f1p0/1993-1F	C3H	i3_LQ_C_c14622/f1p0/3104-2F	C2H2
i1_LQ_N_c27756/f1p0/1592-0F	C3H	i3_LQ_C_c15063/f1p0/3253-0F	C2H2
i1_LQ_N_c27756/f1p0/1592-2F	C3H	i3_LQ_C_c15536/f1p0/3022-0R	C2H2
i1_LQ_N_c29008/f1p0/1252-2R	C3H	i3_LQ_C_c15578/f1p0/3069-2F	C2H2
i1_LQ_N_c29155/f1p0/1266-1F	C3H	i3_LQ_C_c15999/f1p0/3069-0F	C2H2
i1_LQ_N_c36226/f1p0/1940-2F	C3H	i3_LQ_C_c15999/f1p0/3069-1F	C2H2
i1_LQ_N_c37411/f1p0/1068-2F	C3H	i3_LQ_C_c16040/f1p0/3054-2F	C2H2
i1_LQ_N_c37420/f1p3/1912-2F	C3H	i3_LQ_C_c16041/f1p0/3065-1F	C2H2
i1_LQ_N_c40290/f1p0/1083-0F	C3H	i3_LQ_C_c16041/f1p0/3065-2F	C2H2
i1_LQ_N_c40354/f1p0/1460-1F	C3H	i3_LQ_C_c16485/f1p0/3027-0F	C2H2
i1_LQ_N_c40617/f1p1/1775-2F	C3H	i3_LQ_C_c18209/f2p0/3926-2F	C2H2
i1_LQ_N_c41047/f1p0/1249-2F	C3H	i3_LQ_C_c19002/f2p0/3933-2F	C2H2
i1_LQ_N_c41321/f1p0/1256-0F	C3H	i3_LQ_C_c19090/f1p0/3121-0F	C2H2
i1_LQ_N_c43151/f1p0/1364-0F	C3H	i3_LQ_C_c19090/f1p0/3121-2F	C2H2
i1_LQ_N_c43627/f1p0/1896-0F	C3H	i3_LQ_C_c20010/f1p2/3076-1F	C2H2
i1_LQ_N_c43627/f1p0/1896-1F	C3H	i3_LQ_C_c20312/f1p2/3486-0F	C2H2
i1_LQ_N_c43627/f1p0/1896-2F	C3H	i3_LQ_C_c20697/f1p3/3522-0F	C2H2
i1_LQ_N_c44304/f1p0/1619-2F	C3H	i3_LQ_C_c20732/f1p0/3374-1F	C2H2
i1_LQ_N_c47579/f1p0/1055-0F	C3H	i3_LQ_C_c21436/f1p0/3980-2F	C2H2
i1_LQ_N_c50673/f1p0/1565-0F	C3H	i3_LQ_C_c21680/f1p0/3694-2F	C2H2
i1_LQ_N_c50712/f1p0/1833-0F	C3H	i3_LQ_C_c22806/f1p0/3327-1F	C2H2
i1_LQ_N_c50712/f1p0/1833-1F	C3H	i3_LQ_C_c22909/f1p0/3239-1F	C2H2
i1_LQ_N_c50712/f1p0/1833-2F	C3H	i3_LQ_C_c23165/f1p1/3117-0F	C2H2
i1_LQ_N_c51220/f1p1/1416-0F	C3H	i3_LQ_C_c23700/f1p0/3380-0F	C2H2
i1_LQ_N_c51220/f1p1/1416-2F	C3H	i3_LQ_C_c23858/f1p5/3857-0F	C2H2
i1_LQ_N_c52077/f1p0/1980-0F	C3H	i3_LQ_C_c24216/f1p0/3073-0F	C2H2
i1_LQ_N_c53247/f1p0/1791-0F	C3H	i3_LQ_C_c26391/f1p3/3307-2R	C2H2
i1_LQ_N_c53289/f1p0/1702-1F	C3H	i3_LQ_C_c26451/f1p0/3519-0F	C2H2
i1_LQ_N_c53457/f1p0/1227-1F	C3H	i3_LQ_C_c26823/f1p57/3149-2F	C2H2
i1_LQ_N_c54436/f1p0/1164-0F	C3H	i3_LQ_C_c28073/f1p0/3024-1F	C2H2
i1_LQ_N_c54436/f1p0/1164-1F	C3H	i3_LQ_C_c28464/f1p1/3067-0F	C2H2
i1_LQ_N_c56489/f1p0/1277-1F	C3H	i3_LQ_C_c30880/f1p3/3001-2F	C2H2
i1_LQ_N_c62347/f1p1/1383-2F	C3H	i3_LQ_C_c3273/f1p1/3608-2F	C2H2
i2_LQ_N_c1611/f2p0/2551-0F	C3H	i3_LQ_C_c3336/f1p7/3785-2F	C2H2
i2_LQ_N_c1611/f2p0/2551-1F	C3H	i3_LQ_C_c3400/f1p0/3083-2F	C2H2
i2_LQ_N_c2562/f1p1/2398-1F	C3H	i3_LQ_C_c3627/f1p6/3257-0F	C2H2
i2_LQ_N_c2562/f1p1/2398-2F	C3H	i3_LQ_C_c5033/f1p0/3753-2F	C2H2
i2_LQ_N_c2677/f1p0/2220-0F	C3H	i3_LQ_C_c6173/f1p0/3104-2F	C2H2
i2_LQ_N_c3021/f1p12/2894-2F	C3H	i3_LQ_C_c6440/f1p0/3160-0R	C2H2
i2_LQ_N_c12122/f1p0/2903-0F	C3H	i3_LQ_C_c6764/f1p0/3937-0F	C2H2
i2_LQ_N_c14222/f1p1/2662-0F	C3H	i3_LQ_C_c9115/f1p0/3660-0R	C2H2
i2_LQ_N_c14382/f1p1/2900-1F	C3H	i3_LQ_C_c9115/f1p0/3660-2F	C2H2
i2_LQ_N_c14667/f1p0/2631-0F	C3H	i4_LQ_C_c8527/f1p0/4969-0F	C2H2
i2_LQ_N_c14667/f1p0/2631-1F	C3H	i4_LQ_C_c11559/f1p0/4624-0F	C2H2
i2_LQ_N_c14667/f1p0/2631-2F	C3H	i4_LQ_C_c12813/f1p0/4692-0F	C2H2
i2_LQ_N_c15299/f1p0/2112-0F	C3H	i4_LQ_C_c13019/f1p1/4864-0F	C2H2
i2_LQ_N_c15299/f1p0/2112-2F	C3H	i4_LQ_C_c13019/f1p1/4864-1F	C2H2
i2_LQ_N_c15844/f1p0/2120-2F	C3H	i4_LQ_C_c13029/f1p0/4591-0F	C2H2
i2_LQ_N_c16030/f1p0/2060-1F	C3H	i4_LQ_C_c13117/f3p3/4972-0F	C2H2
i2_LQ_N_c16038/f1p0/2080-0F	C3H	i4_LQ_C_c13238/f1p0/4909-2F	C2H2
i2_LQ_N_c18398/f1p0/2716-1F	C3H	i4_LQ_C_c13734/f1p3/4637-1F	C2H2
i2_LQ_N_c19181/f1p24/2993-2F	C3H	i4_LQ_C_c13882/f1p1/4861-0F	C2H2
i2_LQ_N_c19632/f1p23/2476-2F	C3H	i4_LQ_C_c13882/f1p1/4861-1F	C2H2
i2_LQ_N_c21424/f1p0/2821-2F	C3H	i4_LQ_C_c14157/f1p2/4474-2F	C2H2
i2_LQ_N_c23292/f1p0/2956-2F	C3H	i4_LQ_C_c14170/f1p0/4946-1F	C2H2
i2_LQ_N_c23674/f1p5/2914-2F	C3H	i4_LQ_C_c14715/f1p0/4818-0F	C2H2
i2_LQ_N_c24174/f1p0/2172-2F	C3H	i4_LQ_C_c15148/f1p0/4901-2F	C2H2
i2_LQ_N_c24571/f1p0/2219-0F	C3H	i4_LQ_C_c15315/f1p0/4900-2F	C2H2
i2_LQ_N_c26239/f1p24/2960-2F	C3H	i4_LQ_C_c16355/f1p0/4326-0F	C2H2
i2_LQ_N_c27369/f1p0/2485-0F	C3H	i4_LQ_C_c16582/f1p0/4277-1F	C2H2
i2_LQ_N_c27671/f1p0/2302-0F	C3H	i4_LQ_C_c17083/f1p0/4244-0R	C2H2
i2_LQ_N_c28226/f1p0/2905-0F	C3H	i4_LQ_C_c17111/f1p0/4053-2F	C2H2
i2_LQ_N_c28358/f1p0/2743-0F	C3H	i4_LQ_C_c20670/f1p0/5055-0F	C2H2
i2_LQ_N_c28684/f1p0/2893-2F	C3H	i4_LQ_C_c20751/f1p50/4862-1F	C2H2
i2_LQ_N_c29270/f1p0/2813-0F	C3H	i4_LQ_C_c20875/f1p1/4899-0F	C2H2
i2_LQ_N_c31241/f1p0/2044-0F	C3H	i4_LQ_C_c21487/f1p23/5092-0F	C2H2
i2_LQ_N_c31241/f1p0/2044-1F	C3H	i4_LQ_C_c21529/f1p0/4432-1F	C2H2
i2_LQ_N_c31418/f1p0/2088-1F	C3H	i4_LQ_C_c22379/f1p5/4472-1F	C2H2
i2_LQ_N_c34729/f1p0/2988-0F	C3H	i4_LQ_C_c22679/f1p1/4697-0F	C2H2
i2_LQ_N_c35216/f1p0/2192-2F	C3H	i4_LQ_C_c22871/f1p3/4864-2F	C2H2
i2_LQ_N_c35620/f1p0/2526-1F	C3H	i4_LQ_C_c23139/f1p5/4885-0F	C2H2
i2_LQ_N_c36851/f1p0/2805-2F	C3H	i4_LQ_C_c23661/f1p1/4658-2F	C2H2
i2_LQ_N_c36952/f1p0/2301-1F	C3H	i4_LQ_C_c23850/f1p0/4741-1F	C2H2
i2_LQ_N_c37852/f1p0/2950-0F	C3H	i4_LQ_C_c23850/f1p0/4741-2R	C2H2
i2_LQ_N_c37852/f1p0/2950-2F	C3H	i4_LQ_C_c24667/f1p0/4809-2F	C2H2
i2_LQ_N_c4255/f1p0/2501-0F	C3H	i4_LQ_C_c24668/f1p2/4541-2F	C2H2
i2_LQ_N_c4987/f1p0/2324-1F	C3H	i4_LQ_C_c24848/f1p2/5045-1F	C2H2
i2_LQ_N_c5981/f1p0/2530-1F	C3H	i4_LQ_C_c25889/f1p2/4555-1F	C2H2
i2_LQ_N_c7098/f1p0/2938-0F	C3H	i4_LQ_C_c26356/f1p0/4756-0F	C2H2
i2_LQ_N_c7417/f1p0/2876-0F	C3H	i4_LQ_C_c26673/f1p0/4870-0F	C2H2
i2_LQ_N_c7417/f1p0/2876-1F	C3H	i4_LQ_C_c27170/f1p0/4904-0F	C2H2
i2_LQ_N_c7417/f1p0/2876-2F	C3H	i4_LQ_C_c28286/f1p0/4890-2F	C2H2
i2_LQ_N_c8783/f1p0/2310-0F	C3H	i4_LQ_C_c3034/f1p0/5060-0F	C2H2
i2_LQ_N_c8783/f1p0/2310-1F	C3H	i4_LQ_C_c3128/f1p0/4899-0F	C2H2
i2_LQ_N_c8783/f1p0/2310-2F	C3H	i4_LQ_C_c35682/f1p0/4709-2R	C2H2
i2_LQ_N_c9755/f1p4/2412-2F	C3H	i4_LQ_C_c4948/f1p5/4826-0F	C2H2
i2_LQ_N_c38602/f1p0/2691-0F	C3H	i4_LQ_C_c5687/f1p0/4390-2F	C2H2
i2_LQ_N_c38795/f1p0/2176-1F	C3H	i4_LQ_C_c5716/f1p0/4586-1F	C2H2
i2_LQ_N_c40164/f1p0/2832-0F	C3H	i4_LQ_C_c6247/f1p6/4674-2R	C2H2
i2_LQ_N_c40653/f1p0/2297-1F	C3H	i4_LQ_C_c6810/f1p0/5053-1F	C2H2
i2_LQ_N_c40992/f1p0/2242-2F	C3H	i4_LQ_C_c7510/f1p3/4493-0F	C2H2
i2_LQ_N_c41140/f1p0/2516-2F	C3H	i4_LQ_C_c7510/f1p3/4493-1F	C2H2
i2_LQ_N_c41793/f1p1/3005-2F	C3H	i4_LQ_C_c8199/f1p3/4696-0F	C2H2
i2_LQ_N_c41831/f1p0/2541-0F	C3H	i5_LQ_C_c1056/f2p6/5274-0F	C2H2
i2_LQ_N_c41859/f1p0/2424-2F	C3H	i5_LQ_C_c2137/f1p0/5151-1F	C2H2
i2_LQ_N_c42357/f1p0/2266-1F	C3H	i11_LQ_C_c14/f1p0/11937-1F	C3H
i2_LQ_N_c42539/f1p0/2858-2F	C3H	i11_LQ_C_c14/f1p0/11937-2R	C3H
i2_LQ_N_c49686/f1p1/2610-2F	C3H	i13_LQ_C_c20/f1p0/13005-0F	C3H
i2_LQ_N_c49956/f1p3/2789-0F	C3H	i13_LQ_C_c20/f1p0/13005-0R	C3H
i2_LQ_N_c50317/f1p0/2331-1F	C3H	i13_LQ_C_c20/f1p0/13005-1F	C3H
i2_LQ_N_c50325/f1p2/2635-0F	C3H	i13_LQ_C_c20/f1p0/13005-2F	C3H
i2_LQ_N_c50500/f1p0/2844-0F	C3H	i13_LQ_C_c20/f1p0/13005-2R	C3H
i2_LQ_N_c50972/f1p2/2822-1F	C3H	i5_LQ_C_c11775/f1p0/5242-2F	C3H
i2_LQ_N_c52033/f1p23/2962-0F	C3H	i5_LQ_C_c12180/f1p0/5754-2F	C3H
i2_LQ_N_c52782/f1p0/2944-2F	C3H	i5_LQ_C_c12976/f1p0/5883-0F	C3H
i2_LQ_N_c53391/f1p0/2887-2F	C3H	i5_LQ_C_c13379/f1p0/5654-1F	C3H
i2_LQ_N_c53931/f1p0/2159-2F	C3H	i5_LQ_C_c13713/f1p0/5072-2F	C3H
i2_LQ_N_c54625/f1p7/2779-0F	C3H	i5_LQ_C_c14514/f1p0/5014-2F	C3H
i2_LQ_N_c54625/f1p7/2779-2F	C3H	i5_LQ_C_c14645/f1p0/5035-1R	C3H
i2_LQ_N_c54636/f1p0/2929-0F	C3H	i5_LQ_C_c15041/f1p0/5096-2F	C3H
i2_LQ_N_c54636/f1p0/2929-2F	C3H	i5_LQ_C_c2951/f1p0/5366-0F	C3H
i2_LQ_N_c55264/f1p0/2929-2F	C3H	i5_LQ_C_c2986/f1p1/5224-0F	C3H
i2_LQ_N_c55819/f1p0/2951-1F	C3H	i5_LQ_C_c2986/f1p1/5224-1F	C3H
i2_LQ_N_c56051/f1p0/2327-0F	C3H	i5_LQ_C_c3447/f1p0/5966-0F	C3H
i2_LQ_N_c56051/f1p0/2327-2F	C3H	i5_LQ_C_c3447/f1p0/5966-2F	C3H
i2_LQ_N_c56056/f1p0/2504-1F	C3H	i5_LQ_C_c3730/f1p0/5391-2F	C3H
i2_LQ_N_c56361/f1p0/2428-0F	C3H	i5_LQ_C_c3731/f1p0/5262-0F	C3H
i2_LQ_N_c56361/f1p0/2428-1F	C3H	i5_LQ_C_c4358/f1p0/5119-1F	C3H
i2_LQ_N_c57183/f1p0/2375-1F	C3H	i5_LQ_C_c5575/f1p16/5907-0F	C3H
i2_LQ_N_c57382/f1p0/2905-1F	C3H	i5_LQ_C_c5611/f1p2/5757-0F	C3H
i2_LQ_N_c57482/f1p0/2962-0F	C3H	i5_LQ_C_c6665/f1p0/5403-0F	C3H
i2_LQ_N_c57482/f1p0/2962-1F	C3H	i5_LQ_C_c6755/f1p0/5788-2F	C3H
i2_LQ_N_c57491/f1p0/2340-0F	C3H	i5_LQ_C_c6806/f1p0/5357-2F	C3H
i2_LQ_N_c59358/f2p0/2028-2F	C3H	i5_LQ_C_c9000/f1p0/5752-2F	C3H
i2_LQ_N_c59801/f2p0/2784-2F	C3H	i6_LQ_C_c1068/f1p0/6243-1F	C3H
i2_LQ_N_c60341/f1p0/2097-2F	C3H	i6_LQ_C_c1331/f1p47/6587-0F	C3H
i2_LQ_N_c61130/f2p6/2893-2F	C3H	i6_LQ_C_c1701/f1p0/6508-0F	C3H
i2_LQ_N_c65219/f1p1/2023-2F	C3H	i6_LQ_C_c1986/f1p4/6158-2F	C3H
i2_LQ_N_c65422/f1p7/2028-1F	C3H	i6_LQ_C_c2350/f1p4/6369-1F	C3H
i2_LQ_N_c65422/f1p7/2028-2F	C3H	i6_LQ_C_c2928/f1p5/6063-1F	C3H
i3_LQ_N_c10315/f1p0/3808-1F	C3H	i6_LQ_C_c357/f1p0/6644-0F	C3H
i3_LQ_N_c10562/f1p0/3443-2F	C3H	i6_LQ_C_c357/f1p0/6644-1F	C3H
i3_LQ_N_c11415/f1p0/3609-0F	C3H	i7_LQ_C_c473/f1p3/7846-1R	C3H
i3_LQ_N_c12323/f1p0/3296-0F	C3H	i9_LQ_C_c85/f1p0/9311-1F	C3H
i3_LQ_N_c13242/f1p0/3660-2F	C3H	i0_HQ_C_c70903/f3p12/875-1F	C3H
i3_LQ_N_c13366/f2p2/3593-0F	C3H	i0_HQ_C_c72473/f4p10/682-2F	C3H
i3_LQ_N_c13366/f2p2/3593-2F	C3H	i1_HQ_C_c1211/f3p0/1873-1F	C3H
i3_LQ_N_c2741/f1p1/3443-0F	C3H	i1_HQ_C_c1261/f6p0/1444-2F	C3H
i3_LQ_N_c2741/f1p1/3443-1F	C3H	i1_HQ_C_c13550/f4p0/1854-1F	C3H
i3_LQ_N_c2741/f1p1/3443-2F	C3H	i1_HQ_C_c18507/f2p0/1270-0F	C3H
i3_LQ_N_c2943/f1p0/3212-1F	C3H	i1_HQ_C_c2096/f5p0/1407-0F	C3H
i3_LQ_N_c3718/f1p0/3569-2F	C3H	i1_HQ_C_c21572/f2p0/1363-0F	C3H
i3_LQ_N_c3815/f1p0/3523-1F	C3H	i1_HQ_C_c2185/f2p1/1396-2F	C3H
i3_LQ_N_c3815/f1p0/3523-2R	C3H	i1_HQ_C_c2188/f2p0/1325-0F	C3H
i3_LQ_N_c5327/f1p1/3253-1F	C3H	i1_HQ_C_c27309/f2p1/1193-0F	C3H
i3_LQ_N_c6047/f1p1/3137-0F	C3H	i1_HQ_C_c3139/f3p0/1972-0F	C3H
i3_LQ_N_c6898/f1p0/3159-1F	C3H	i1_HQ_C_c33577/f2p0/2015-1F	C3H
i3_LQ_N_c7261/f1p0/3726-1F	C3H	i1_HQ_C_c3418/f2p0/1867-0F	C3H
i3_LQ_N_c7261/f1p0/3726-2F	C3H	i1_HQ_C_c4166/f3p0/1787-2F	C3H
i3_LQ_N_c9587/f1p1/3129-1F	C3H	i1_HQ_C_c4676/f7p0/1373-2F	C3H
i3_LQ_N_c14187/f1p0/3385-0F	C3H	i1_HQ_C_c6039/f2p0/1635-0F	C3H
i3_LQ_N_c14187/f1p0/3385-1F	C3H	i1_HQ_C_c700/f5p0/1847-2F	C3H
i3_LQ_N_c15384/f1p3/3060-0F	C3H	i1_HQ_C_c939/f3p0/1525-0F	C3H
i3_LQ_N_c17727/f2p0/4069-0F	C3H	i1_HQ_C_c965/f7p0/1908-1F	C3H
i3_LQ_N_c17831/f2p0/3281-2F	C3H	i2_HQ_C_c11373/f2p0/3008-0F	C3H
i3_LQ_N_c19522/f1p0/3146-1F	C3H	i2_HQ_C_c11373/f2p0/3008-2F	C3H
i3_LQ_N_c19522/f1p0/3146-2F	C3H	i2_HQ_C_c1221/f7p6/2517-0F	C3H
i3_LQ_N_c19759/f1p2/3347-1F	C3H	i2_HQ_C_c14274/f2p1/2955-2F	C3H
i3_LQ_N_c21375/f1p1/3231-0F	C3H	i2_HQ_C_c14496/f3p10/2720-2F	C3H
i3_LQ_N_c21500/f1p0/3193-2F	C3H	i2_HQ_C_c15697/f2p0/2147-0F	C3H
i3_LQ_N_c21709/f1p0/3128-0F	C3H	i2_HQ_C_c1719/f4p0/2759-2F	C3H
i3_LQ_N_c23099/f1p0/3415-2F	C3H	i2_HQ_C_c1829/f5p1/2619-1F	C3H
i3_LQ_N_c25132/f1p0/3839-0R	C3H	i2_HQ_C_c18797/f2p9/2755-1F	C3H
i3_LQ_N_c25132/f1p0/3839-1F	C3H	i2_HQ_C_c24854/f2p10/3037-0F	C3H
i3_LQ_N_c26452/f1p0/3386-0F	C3H	i2_HQ_C_c41680/f2p12/2117-1F	C3H
i3_LQ_N_c26452/f1p0/3386-1F	C3H	i2_HQ_C_c9776/f2p0/2494-0F	C3H
i3_LQ_N_c27297/f1p0/3364-0F	C3H	i3_HQ_C_c16778/f17p0/3474-2F	C3H
i3_LQ_N_c27297/f1p0/3364-1F	C3H	i0_LQ_C_c10367/f1p0/722-0F	C3H
i3_LQ_N_c27673/f1p0/3174-0F	C3H	i0_LQ_C_c12266/f1p0/832-2F	C3H
i3_LQ_N_c27673/f1p0/3174-1F	C3H	i0_LQ_C_c23153/f1p3/596-0F	C3H
i3_LQ_N_c27673/f1p0/3174-2F	C3H	i0_LQ_C_c29446/f1p9/745-2F	C3H
i3_LQ_N_c30606/f1p0/3045-1F	C3H	i0_LQ_C_c43276/f1p0/270-2F	C3H
i3_LQ_N_c36073/f1p0/3279-1F	C3H	i0_LQ_C_c5131/f1p0/442-1R	C3H
i3_LQ_N_c36155/f1p0/3470-1F	C3H	i0_LQ_C_c8915/f1p6/785-1F	C3H
i3_LQ_N_c36155/f1p0/3470-2F	C3H	i3_HQ_C_c10087/f2p0/3383-0F	C3H
i3_LQ_N_c37154/f1p0/3153-0F	C3H	i3_HQ_C_c13137/f4p2/3612-2F	C3H
i3_LQ_N_c37346/f1p0/3084-2F	C3H	i3_HQ_C_c18112/f2p0/3289-0F	C3H
i3_LQ_N_c38388/f1p0/3231-2F	C3H	i3_HQ_C_c18112/f2p0/3289-1F	C3H
i3_LQ_N_c38785/f2p5/3307-0F	C3H	i3_HQ_C_c29243/f5p1/3136-1F	C3H
i3_LQ_N_c39965/f1p0/3155-1F	C3H	i3_HQ_C_c3481/f3p12/3264-0F	C3H
i3_LQ_N_c39993/f1p0/3455-2F	C3H	i4_HQ_C_c19284/f2p0/4841-0F	C3H
i3_LQ_N_c41291/f1p4/3210-0F	C3H	i0_LQ_C_c13402/f1p9/821-1F	C3H
i3_LQ_N_c41595/f1p0/3075-2F	C3H	i0_LQ_C_c13734/f1p3/918-1F	C3H
i3_LQ_N_c42486/f1p0/3253-2F	C3H	i0_LQ_C_c22198/f1p1/524-0F	C3H
i3_LQ_N_c42727/f1p0/3610-1F	C3H	i0_LQ_C_c27478/f1p0/1012-1F	C3H
i3_LQ_N_c43178/f1p0/3102-1F	C3H	i0_LQ_C_c29080/f1p4/470-2F	C3H
i3_LQ_N_c43336/f1p3/3416-0F	C3H	i0_LQ_C_c58730/f1p24/485-1F	C3H
i3_LQ_N_c43336/f1p3/3416-1F	C3H	i0_LQ_C_c64904/f1p0/838-0F	C3H
i3_LQ_N_c45902/f1p0/3074-0F	C3H	i1_LQ_C_c18021/f3p5/1502-1F	C3H
i3_LQ_N_c45902/f1p0/3074-2F	C3H	i0_LQ_C_c61730/f1p0/299-0F	C3H
i3_LQ_N_c50464/f1p0/3315-1F	C3H	i1_LQ_C_c11374/f1p0/1094-2F	C3H
i3_LQ_N_c51049/f1p8/3216-0F	C3H	i1_LQ_C_c11797/f1p0/1424-2F	C3H
i3_LQ_N_c52835/f1p0/3273-1F	C3H	i1_LQ_C_c12324/f1p8/1270-0F	C3H
i3_LQ_N_c54378/f1p0/3847-0F	C3H	i1_LQ_C_c12834/f1p0/1756-2F	C3H
i3_LQ_N_c54378/f1p0/3847-1F	C3H	i1_LQ_C_c14115/f1p0/1983-2F	C3H
i3_LQ_N_c55523/f1p0/3507-1F	C3H	i1_LQ_C_c15057/f1p1/1643-1F	C3H
i3_LQ_N_c56642/f1p0/4000-0F	C3H	i1_LQ_C_c18749/f1p0/1189-1F	C3H
i3_LQ_N_c56642/f1p0/4000-1F	C3H	i1_LQ_C_c18844/f1p0/1103-0F	C3H
i3_LQ_N_c56642/f1p0/4000-2F	C3H	i1_LQ_C_c19455/f1p2/1936-0F	C3H
i3_LQ_N_c59242/f1p0/3038-2F	C3H	i1_LQ_C_c3090/f1p0/1407-2F	C3H
i3_LQ_N_c59821/f1p0/3049-2F	C3H	i1_LQ_C_c3113/f1p5/1322-0F	C3H
i3_LQ_N_c64161/f1p0/3014-0F	C3H	i1_LQ_C_c4668/f1p46/1097-0F	C3H
i4_LQ_N_c16509/f1p0/4040-2F	C3H	i1_LQ_C_c6689/f1p4/1472-2F	C3H
i4_LQ_N_c16762/f1p0/4133-1F	C3H	i1_LQ_C_c8212/f1p0/1946-2F	C3H
i4_LQ_N_c17320/f1p0/4171-2F	C3H	i1_LQ_C_c8482/f1p0/1658-2F	C3H
i4_LQ_N_c1766/f2p0/4341-1F	C3H	i1_LQ_C_c8539/f1p3/1117-1F	C3H
i4_LQ_N_c2281/f2p1/4890-0F	C3H	i1_LQ_C_c9875/f1p0/1984-2F	C3H
i4_LQ_N_c25019/f1p0/4704-2F	C3H	i1_LQ_C_c15059/f1p1/1589-2F	C3H
i4_LQ_N_c25538/f1p0/4682-1F	C3H	i1_LQ_C_c20751/f1p50/2036-0F	C3H
i4_LQ_N_c28430/f1p0/4314-2F	C3H	i1_LQ_C_c21891/f1p4/1928-1F	C3H
i4_LQ_N_c5275/f1p18/4426-1F	C3H	i1_LQ_C_c22381/f1p0/1272-0F	C3H
i4_LQ_N_c6193/f1p56/5117-0R	C3H	i1_LQ_C_c22614/f1p0/1259-2F	C3H
i4_LQ_N_c7079/f1p2/4824-1F	C3H	i1_LQ_C_c22763/f1p76/1518-2F	C3H
i4_LQ_N_c7189/f1p0/4872-0F	C3H	i1_LQ_C_c22959/f1p0/1342-2F	C3H
i4_LQ_N_c8445/f1p5/4863-1F	C3H	i1_LQ_C_c24983/f1p0/1530-2F	C3H
i4_LQ_N_c8579/f1p0/4676-1F	C3H	i1_LQ_C_c25464/f1p8/1423-2F	C3H
i4_LQ_N_c42543/f1p0/4069-1F	CAMTA	i1_LQ_C_c25982/f1p0/1819-1F	C3H
i5_LQ_N_c1362/f1p0/5238-1F	CAMTA	i1_LQ_C_c25997/f1p0/1904-2F	C3H
i5_LQ_N_c3741/f1p8/5296-1F	CAMTA	i1_LQ_C_c26174/f1p1/1698-1F	C3H
i5_LQ_N_c6609/f1p0/5370-2F	CAMTA	i1_LQ_C_c28337/f1p0/1260-1F	C3H
i5_LQ_N_c6666/f1p13/5316-0F	CAMTA	i1_LQ_C_c28340/f1p0/1825-2F	C3H
i5_LQ_N_c6739/f1p0/5104-0F	CAMTA	i1_LQ_C_c28581/f1p0/1963-1F	C3H
i6_LQ_N_c2530/f1p2/6214-1F	CAMTA	i1_LQ_C_c28581/f1p0/1963-2F	C3H
i3_HQ_N_c10874/f2p0/3229-0F	CAMTA	i1_LQ_C_c28854/f1p3/1688-0F	C3H
i3_HQ_N_c1547/f8p7/3620-1F	CAMTA	i1_LQ_C_c29265/f1p0/1567-2F	C3H
i3_HQ_N_c1607/f11p0/3503-0F	CAMTA	i1_LQ_C_c29925/f1p1/1948-2F	C3H
i3_HQ_N_c1705/f3p0/3251-2F	CAMTA	i1_LQ_C_c30032/f1p2/1740-2F	C3H
i3_HQ_N_c23083/f3p0/3391-1F	CAMTA	i1_LQ_C_c31267/f1p0/1045-0F	C3H
i3_HQ_N_c2497/f2p0/3663-1F	CAMTA	i1_LQ_C_c35684/f1p0/2001-1F	C3H
i3_HQ_N_c29092/f2p0/3650-2F	CAMTA	i1_LQ_C_c36278/f1p0/1171-1F	C3H
i3_HQ_N_c48353/f29p0/3675-2F	CAMTA	i1_LQ_C_c37712/f1p0/1883-0F	C3H
i3_HQ_N_c48628/f10p0/3435-1F	CAMTA	i1_LQ_C_c4311/f1p2/1866-2F	C3H
i3_HQ_N_c49736/f4p0/3427-0F	CAMTA	i2_LQ_C_c1730/f2p1/2551-2F	C3H
i3_HQ_N_c60401/f14p0/3591-1F	CAMTA	i2_LQ_C_c2166/f1p0/2728-2F	C3H
i3_HQ_N_c60708/f37p0/3444-1F	CAMTA	i2_LQ_C_c2211/f1p47/2546-1F	C3H
i3_HQ_N_c60992/f48p0/3685-2F	CAMTA	i2_LQ_C_c2213/f1p4/2322-0F	C3H
i3_HQ_N_c61373/f19p1/3187-1F	CAMTA	i2_LQ_C_c10065/f1p0/2362-0F	C3H
i4_HQ_N_c12151/f3p7/4603-0F	CAMTA	i2_LQ_C_c10541/f1p0/2746-0F	C3H
i5_HQ_N_c1161/f2p0/5958-0F	CAMTA	i2_LQ_C_c10541/f1p0/2746-2F	C3H
i6_HQ_N_c187/f2p0/6943-1F	CAMTA	i2_LQ_C_c10610/f2p26/2374-0F	C3H
i2_LQ_N_c3669/f1p0/2586-1F	CAMTA	i2_LQ_C_c10799/f2p0/2546-2F	C3H
i2_LQ_N_c37460/f1p0/2925-1F	CAMTA	i2_LQ_C_c11411/f1p0/2936-0F	C3H
i2_LQ_N_c40031/f1p1/2639-2F	CAMTA	i2_LQ_C_c12209/f1p0/2965-1F	C3H
i2_LQ_N_c57337/f1p0/2398-0F	CAMTA	i2_LQ_C_c12649/f1p0/2791-1F	C3H
i3_LQ_N_c12872/f1p0/3797-2F	CAMTA	i2_LQ_C_c13303/f1p0/2252-0F	C3H
i3_LQ_N_c13612/f1p5/3169-2F	CAMTA	i2_LQ_C_c13303/f1p0/2252-2F	C3H
i3_LQ_N_c3366/f1p0/3259-2F	CAMTA	i2_LQ_C_c13389/f1p0/2484-2F	C3H
i3_LQ_N_c5396/f2p0/3316-1F	CAMTA	i2_LQ_C_c14455/f1p0/2919-2F	C3H
i3_LQ_N_c5788/f1p0/3851-1F	CAMTA	i2_LQ_C_c15279/f1p0/2621-0F	C3H
i3_LQ_N_c6069/f1p0/3997-1F	CAMTA	i2_LQ_C_c15457/f1p0/3031-0F	C3H
i3_LQ_N_c19189/f2p7/3500-1F	CAMTA	i2_LQ_C_c15880/f1p0/2095-0F	C3H
i3_LQ_N_c19780/f1p0/4030-2F	CAMTA	i2_LQ_C_c16405/f1p0/2092-1F	C3H
i3_LQ_N_c20492/f1p0/3181-0F	CAMTA	i2_LQ_C_c16533/f1p0/2120-1F	C3H
i3_LQ_N_c20558/f1p0/3717-1F	CAMTA	i2_LQ_C_c18927/f1p0/2832-0F	C3H
i3_LQ_N_c23560/f1p0/3303-0F	CAMTA	i2_LQ_C_c19028/f1p0/2135-2F	C3H
i3_LQ_N_c27768/f1p0/3481-0F	CAMTA	i2_LQ_C_c19299/f1p0/2778-2F	C3H
i3_LQ_N_c34668/f1p0/3921-1F	CAMTA	i2_LQ_C_c19953/f1p3/2799-2F	C3H
i3_LQ_N_c35756/f1p0/3755-2F	CAMTA	i2_LQ_C_c21657/f1p0/2760-2F	C3H
i3_LQ_N_c40317/f1p0/3765-0F	CAMTA	i2_LQ_C_c21686/f1p0/2974-0F	C3H
i3_LQ_N_c42281/f1p0/3933-1F	CAMTA	i2_LQ_C_c21686/f1p0/2974-2F	C3H
i3_LQ_N_c50511/f1p0/3464-1F	CAMTA	i2_LQ_C_c21822/f1p0/2313-0F	C3H
i3_LQ_N_c51403/f1p0/3812-2F	CAMTA	i2_LQ_C_c21845/f1p0/2586-1F	C3H
i3_LQ_N_c53489/f1p0/3389-2F	CAMTA	i2_LQ_C_c22635/f1p0/2521-2F	C3H
i3_LQ_N_c54717/f1p0/3357-0F	CAMTA	i2_LQ_C_c23060/f1p0/2761-2F	C3H
i3_LQ_N_c55309/f1p0/3943-1F	CAMTA	i2_LQ_C_c25833/f1p0/2670-1F	C3H
i3_LQ_N_c59897/f1p0/3042-0F	CAMTA	i2_LQ_C_c25866/f1p0/3025-1R	C3H
i4_LQ_N_c11330/f1p0/4927-1F	CAMTA	i2_LQ_C_c26766/f1p0/2505-1F	C3H
i4_LQ_N_c13069/f1p0/4316-2F	CAMTA	i2_LQ_C_c28205/f1p0/2639-2F	C3H
i4_LQ_N_c16998/f1p0/4068-2F	CAMTA	i2_LQ_C_c28402/f1p13/2523-2F	C3H
i4_LQ_N_c20658/f1p8/4821-2F	CAMTA	i2_LQ_C_c2992/f1p0/2514-0F	C3H
i4_LQ_N_c5366/f1p0/4445-1F	CAMTA	i2_LQ_C_c3416/f1p0/2179-1F	C3H
i4_LQ_N_c8640/f1p0/4958-0F	CAMTA	i2_LQ_C_c3674/f1p2/2275-2F	C3H
i4_LQ_N_c9065/f1p47/4851-1F	CAMTA	i2_LQ_C_c5577/f2p0/2310-1F	C3H
i1_HQ_N_c27891/f2p7/1497-0F	CPP	i2_LQ_C_c5772/f2p4/3043-0F	C3H
i2_HQ_N_c11778/f3p1/2326-2F	CPP	i2_LQ_C_c6523/f1p0/2593-0F	C3H
i1_LQ_N_c18433/f3p0/1340-1F	CPP	i2_LQ_C_c6707/f1p0/2810-2F	C3H
i1_LQ_N_c18433/f3p0/1340-2F	CPP	i2_LQ_C_c6933/f1p0/2618-2F	C3H
i1_LQ_N_c19715/f1p3/1367-0F	CPP	i2_LQ_C_c8027/f1p2/2852-1F	C3H
i1_LQ_N_c3272/f1p0/1938-2F	CPP	i2_LQ_C_c8027/f1p2/2852-2F	C3H
i1_LQ_N_c5968/f1p0/1311-1F	CPP	i2_LQ_C_c8245/f1p0/2273-0F	C3H
i1_LQ_N_c34514/f1p0/1848-0F	CPP	i2_LQ_C_c8409/f1p0/2280-1F	C3H
i2_LQ_N_c21748/f1p0/2724-2F	CPP	i2_LQ_C_c8705/f1p34/2805-1F	C3H
i2_LQ_N_c23539/f1p1/2672-1F	CPP	i2_LQ_C_c9662/f1p6/2543-1F	C3H
i2_LQ_N_c24827/f1p0/2729-0F	CPP	i2_LQ_C_c9662/f1p6/2543-2F	C3H
i2_LQ_N_c3891/f1p0/2905-0F	CPP	i2_LQ_C_c17052/f1p0/2060-0F	C3H
i2_LQ_N_c3891/f1p0/2905-1F	CPP	i2_LQ_C_c24742/f1p29/2993-0F	C3H
i2_LQ_N_c49708/f1p0/2891-2F	CPP	i2_LQ_C_c24866/f1p8/2458-0F	C3H
i2_LQ_N_c52894/f1p0/2452-0F	CPP	i2_LQ_C_c30701/f1p0/2539-1F	C3H
i2_LQ_N_c52894/f1p0/2452-2F	CPP	i2_LQ_C_c30759/f1p0/2624-2F	C3H
i3_LQ_N_c39228/f1p0/3606-1F	CPP	i2_LQ_C_c31383/f1p1/2121-2F	C3H
i1_HQ_N_c32217/f13p0/1279-1F	CSD	i2_LQ_C_c31443/f1p0/2060-2F	C3H
i1_HQ_N_c3304/f2p0/1363-2F	CSD	i2_LQ_C_c31523/f1p0/2037-2F	C3H
i1_HQ_N_c4492/f4p0/1324-2F	CSD	i2_LQ_C_c31771/f1p0/2093-2F	C3H
i1_HQ_N_c48362/f3p9/1183-1F	CSD	i2_LQ_C_c32862/f1p0/2034-0F	C3H
i0_LQ_N_c16952/f1p0/237-1F	CSD	i2_LQ_C_c34327/f1p0/2977-2F	C3H
i0_LQ_N_c29955/f1p6/963-2F	CSD	i2_LQ_C_c34366/f1p0/2157-0F	C3H
i0_LQ_N_c47583/f1p6/823-2F	CSD	i2_LQ_C_c34953/f1p0/2645-2F	C3H
i2_LQ_N_c55603/f1p0/2644-2F	CSD	i2_LQ_C_c35556/f1p0/2515-1F	C3H
i1_HQ_N_c1513/f3p0/1413-0F	DBB	i2_LQ_C_c35591/f1p0/2704-1F	C3H
i1_HQ_N_c1607/f5p0/1550-0F	DBB	i2_LQ_C_c36173/f1p0/2557-2F	C3H
i1_HQ_N_c22161/f2p0/1311-2F	DBB	i2_LQ_C_c37678/f1p0/2962-0F	C3H
i1_HQ_N_c30114/f3p0/1023-0F	DBB	i2_LQ_C_c39422/f1p0/2257-1F	C3H
i1_HQ_N_c60444/f3p0/1062-1F	DBB	i2_LQ_C_c40472/f1p0/2880-0F	C3H
i1_LQ_N_c10691/f1p8/1206-1F	DBB	i2_LQ_C_c40694/f1p0/2965-2F	C3H
i1_LQ_N_c13835/f1p1/1394-0F	DBB	i2_LQ_C_c40699/f1p2/2941-1F	C3H
i1_LQ_N_c21655/f1p2/1073-0F	DBB	i2_LQ_C_c42012/f1p4/2131-2F	C3H
i1_LQ_N_c21862/f1p0/1268-2F	DBB	i2_LQ_C_c42074/f1p0/2109-2F	C3H
i1_LQ_N_c24732/f1p0/1334-1F	DBB	i2_LQ_C_c43087/f1p0/2108-0F	C3H
i1_LQ_N_c29284/f1p0/1233-0F	DBB	i2_LQ_C_c45539/f1p0/2021-1F	C3H
i1_LQ_N_c40829/f1p0/1224-1F	DBB	i2_LQ_C_c45587/f1p0/2020-0F	C3H
i1_LQ_N_c43566/f1p1/1071-1F	DBB	i2_LQ_C_c45656/f1p0/2002-2F	C3H
i1_HQ_N_c4513/f3p0/1292-2F	DBP	i2_LQ_C_c45877/f1p0/2021-1F	C3H
i1_LQ_N_c50928/f1p0/1661-0F	DBP	i3_LQ_C_c10252/f1p1/3126-0F	C3H
i3_LQ_N_c55543/f1p0/3410-0F	DBP	i3_LQ_C_c2128/f2p0/3221-0F	C3H
i1_HQ_N_c2440/f2p3/1635-0F	E2F-DP	i3_LQ_C_c2544/f1p3/3218-2F	C3H
i1_HQ_N_c2440/f2p3/1635-1F	E2F-DP	i3_LQ_C_c4449/f1p0/3119-2F	C3H
i1_LQ_N_c39100/f1p0/1150-0F	E2F-DP	i3_LQ_C_c8938/f1p0/3951-0F	C3H
i2_LQ_N_c10364/f1p0/2476-1F	E2F-DP	i3_LQ_C_c8966/f1p0/3129-2F	C3H
i2_LQ_N_c20821/f1p0/2304-1F	E2F-DP	i3_LQ_C_c11189/f1p0/3425-2F	C3H
i2_LQ_N_c21242/f1p0/2284-1F	E2F-DP	i3_LQ_C_c11643/f1p1/3281-0F	C3H
i2_LQ_N_c39413/f1p0/2169-0F	E2F-DP	i3_LQ_C_c11694/f1p0/3071-1F	C3H
i2_LQ_N_c60916/f1p0/2059-1F	E2F-DP	i3_LQ_C_c12025/f1p0/3406-1F	C3H
i1_HQ_N_c32300/f9p1/1879-2F	EIL	i3_LQ_C_c12683/f1p1/3353-0F	C3H
i1_HQ_N_c61783/f2p0/1283-0F	EIL	i3_LQ_C_c13246/f1p0/3279-2F	C3H
i2_HQ_N_c11675/f4p0/2627-2F	EIL	i3_LQ_C_c13883/f1p0/3472-0F	C3H
i2_HQ_N_c2092/f4p0/2516-1F	EIL	i3_LQ_C_c13883/f1p0/3472-2F	C3H
i2_HQ_N_c29897/f2p1/2243-2F	EIL	i3_LQ_C_c15001/f1p0/3176-2F	C3H
i2_HQ_N_c30148/f3p0/2061-1F	EIL	i3_LQ_C_c15917/f1p0/3023-2F	C3H
i2_HQ_N_c30148/f3p0/2061-2F	EIL	i3_LQ_C_c16183/f1p0/3082-2F	C3H
i2_HQ_N_c47475/f4p4/2493-2F	EIL	i3_LQ_C_c18411/f1p0/3341-0F	C3H
i2_HQ_N_c47586/f24p0/2510-1F	EIL	i3_LQ_C_c18852/f1p0/3138-0F	C3H
i2_HQ_N_c61385/f2p0/2076-1F	EIL	i3_LQ_C_c19427/f1p0/3095-0F	C3H
i1_LQ_N_c21076/f1p7/1354-1F	EIL	i3_LQ_C_c19691/f1p0/3583-0F	C3H
i1_LQ_N_c21512/f1p8/1478-2F	EIL	i3_LQ_C_c19691/f1p0/3583-2F	C3H
i1_LQ_N_c23166/f1p1/1746-1F	EIL	i3_LQ_C_c19738/f1p0/3070-2F	C3H
i1_LQ_N_c23166/f1p1/1746-2F	EIL	i3_LQ_C_c20505/f1p1/3917-1F	C3H
i1_LQ_N_c6641/f1p0/1736-1F	EIL	i3_LQ_C_c20570/f1p1/3493-2F	C3H
i1_LQ_N_c25443/f1p0/1891-0F	EIL	i3_LQ_C_c21078/f1p43/3156-0F	C3H
i1_LQ_N_c25443/f1p0/1891-2F	EIL	i3_LQ_C_c21078/f1p43/3156-2F	C3H
i1_LQ_N_c35899/f1p0/1977-0F	EIL	i3_LQ_C_c23229/f1p0/3535-0F	C3H
i1_LQ_N_c52751/f1p0/1360-1F	EIL	i3_LQ_C_c23229/f1p0/3535-1F	C3H
i1_LQ_N_c60130/f4p0/1321-1F	EIL	i3_LQ_C_c23344/f1p0/3155-1F	C3H
i1_LQ_N_c61865/f1p21/1452-0F	EIL	i3_LQ_C_c23593/f1p0/3093-1F	C3H
i1_LQ_N_c61865/f1p21/1452-1F	EIL	i3_LQ_C_c23823/f1p1/3243-2F	C3H
i2_LQ_N_c15678/f1p0/2067-0F	EIL	i3_LQ_C_c23876/f1p6/3339-1F	C3H
i2_LQ_N_c22559/f1p0/2858-0F	EIL	i3_LQ_C_c24146/f1p0/3506-1F	C3H
i2_LQ_N_c24522/f1p0/2604-0F	EIL	i3_LQ_C_c25113/f1p0/3143-1F	C3H
i2_LQ_N_c28453/f1p0/2693-0F	EIL	i3_LQ_C_c25492/f1p0/3247-0F	C3H
i2_LQ_N_c28453/f1p0/2693-1F	EIL	i3_LQ_C_c25604/f1p0/3689-1F	C3H
i2_LQ_N_c28453/f1p0/2693-2F	EIL	i3_LQ_C_c26207/f1p0/3066-0F	C3H
i2_LQ_N_c35213/f1p0/2815-0F	EIL	i3_LQ_C_c26328/f1p0/3221-0F	C3H
i2_LQ_N_c35213/f1p0/2815-1F	EIL	i3_LQ_C_c27878/f1p11/3060-2F	C3H
i2_LQ_N_c35213/f1p0/2815-2F	EIL	i3_LQ_C_c28119/f1p0/3057-0F	C3H
i2_LQ_N_c37320/f1p0/2942-0F	EIL	i3_LQ_C_c30948/f1p9/3002-2F	C3H
i2_LQ_N_c37320/f1p0/2942-1F	EIL	i3_LQ_C_c3418/f1p0/3094-0F	C3H
i2_LQ_N_c3815/f1p0/2460-1F	EIL	i3_LQ_C_c3575/f1p1/3120-1F	C3H
[truncated: 3,481 more rows]
