# Supplementary material for: SMRT sequencing of a full-length transcriptome reveals transcript variants involved in C18 unsaturated fatty acid biosynthesis and metabolism pathways at chilling temperature in Pennisetum giganteum
Source: BMC Genomics. 2020 Jan 16;21:52. doi: 10.1186/s12864-019-6441-3 (PMC6966868; doi:10.1186/s12864-019-6441-3)
Supplement: Supplementary file 9 — Additional file 9 Table S6. UniTransModels had AS events involved in α-linolenic acid biosynthesis and metabolism pathways. [file 12864_2019_6441_MOESM9_ESM.xlsx]

## Sheet: Sheet1
Table S6. UniTransModels had AS events involved in α-linolenic acid biosynthesis and metabolism pathways.
Sample	Gene	Subject_id	KO_ID	KO_NAME	KO_DEFINITION	Pathway
RT	PB.4708_17618_path0	egu:105043155	K07513	ACAA1	acetyl-CoA acyltransferase 1	α-Linolenic acid metabolism
RT	PB.4708_38756_path0	bvg:104892502	K00232	ACOX1, ACOX3	acyl-CoA oxidase	α-Linolenic acid metabolism
RT	PB.19369_0_path0	pda:103704850	K18857	ADH1	alcohol dehydrogenase class-P	α-Linolenic acid metabolism
RT	PB.4602_3040_path5	zma:103644066	K01723	AOS	hydroperoxide dehydratase	α-Linolenic acid metabolism
RT	PB.2976_2_path0	sbi:SORBI_01g042270	K01723	AOS	hydroperoxide dehydratase	α-Linolenic acid metabolism
RT	PB.4602_734_path3	obr:102715892	K10527	MFP2	enoyl-CoA hydratase/3-hydroxyacyl-CoA dehydrogenase	α-Linolenic acid metabolism
RT	PB.7002_25_path0	sita:101758148	K10527	MFP2	enoyl-CoA hydratase/3-hydroxyacyl-CoA dehydrogenase	α-Linolenic acid metabolism
RT	PB.3878_2_path0	sita:101757736	K10527	MFP2	enoyl-CoA hydratase/3-hydroxyacyl-CoA dehydrogenase	α-Linolenic acid metabolism
RT	PB.11745_2_path1	bdi:100822620	K05894	OPR	12-oxophytodienoic acid reductase	α-Linolenic acid metabolism
RT	PB.17899_2_path0	sbi:SORBI_01g003870	K14674	TGL4	TAG lipase / steryl ester hydrolase / phospholipase A2 / LPA acyltransferase	α-Linolenic acid metabolism
RT	PB.122_7_path1	sbi:SORBI_01g003870	K14674	TGL4	TAG lipase / steryl ester hydrolase / phospholipase A2 / LPA acyltransferase	α-Linolenic acid metabolism
RT	PB.4602_12746_path0	ats:F775_28422	K14674	TGL4	TAG lipase / steryl ester hydrolase / phospholipase A2 / LPA acyltransferase	α-Linolenic acid metabolism
CT	PB.15065_8_path0	sita:101782661	K10703	HACD, PHS1, PAS2	very-long-chain (3R)-3-hydroxyacyl-CoA dehydratase	Biosynthesis of unsaturated fatty acids
CT	PB.11646_0_path0	ats:F775_30522	K03921	FAB2, SSI2, desA1	acyl-[acyl-carrier-protein] desaturase	Biosynthesis of unsaturated fatty acids
CT	PB.14731_0_path0	sita:101769408	K00059	fabG	3-oxoacyl-[acyl-carrier protein] reductase	Biosynthesis of unsaturated fatty acids
CT	PB.18504_0_path0	sot:102578766	K00059	fabG	3-oxoacyl-[acyl-carrier protein] reductase	Biosynthesis of unsaturated fatty acids
CT	PB.3134_0_path0	sita:101768031	K00059	fabG	3-oxoacyl-[acyl-carrier protein] reductase	Biosynthesis of unsaturated fatty acids
CT	PB.8528_0_path0	mus:103973237	K01068	ACOT	acyl-coenzyme A thioesterase	Biosynthesis of unsaturated fatty acids
CT	PB.14715_0_path0	egu:105043155	K07513	ACAA1	acetyl-CoA acyltransferase 1	α-Linolenic acid metabolism
CT	PB.13011_0_path2	sbi:SORBI_03g039670	K00232	ACOX1, ACOX3	acyl-CoA oxidase	α-Linolenic acid metabolism
CT	PB.13139_0_path0	dosa:Os01t0159400-01	K00232	ACOX1, ACOX3	acyl-CoA oxidase	α-Linolenic acid metabolism
CT	PB.8368_0_path0	sbi:SORBI_03g039670	K00232	ACOX1, ACOX3	acyl-CoA oxidase	α-Linolenic acid metabolism
CT	PB.10851_0_path0	sita:101777323	K10528	HPL	hydroperoxide lyase	α-Linolenic acid metabolism
CT	PB.7218_0_path0	sita:101774575	K10527	MFP2	enoyl-CoA hydratase/3-hydroxyacyl-CoA dehydrogenase	α-Linolenic acid metabolism
CT	PB.7865_0_path0	osa:4326503	K10527	MFP2	enoyl-CoA hydratase/3-hydroxyacyl-CoA dehydrogenase	α-Linolenic acid metabolism
CT	PB.12251_0_path0	ini:109172037	K05894	OPR	12-oxophytodienoic acid reductase	α-Linolenic acid metabolism
CT	PB.14693_0_path0	ats:F775_29556	K05894	OPR	12-oxophytodienoic acid reductase	α-Linolenic acid metabolism
CT	PB.14833_0_path0	bdi:100822620	K05894	OPR	12-oxophytodienoic acid reductase	α-Linolenic acid metabolism
CT	PB.15321_0_path0	bdi:100822620	K05894	OPR	12-oxophytodienoic acid reductase	α-Linolenic acid metabolism
CT	PB.18370_1_path0	egu:105038559	K05894	OPR	12-oxophytodienoic acid reductase	α-Linolenic acid metabolism
CT	PB.18396_0_path0	mdm:103446505	K05894	OPR	12-oxophytodienoic acid reductase	α-Linolenic acid metabolism
CT	PB.15404_4419_path0	sbi:SORBI_01g003870	K14674	TGL4	TAG lipase / steryl ester hydrolase / phospholipase A2 / LPA acyltransferase	α-Linolenic acid metabolism
