# Supplementary material for: SMRT sequencing of a full-length transcriptome reveals transcript variants involved in C18 unsaturated fatty acid biosynthesis and metabolism pathways at chilling temperature in Pennisetum giganteum
Source: BMC Genomics. 2020 Jan 16;21:52. doi: 10.1186/s12864-019-6441-3 (PMC6966868; doi:10.1186/s12864-019-6441-3)
Supplement: Supplementary file 10 — Additional file 10 Table S7. List of primers used in qRT-PCR assays. [file 12864_2019_6441_MOESM10_ESM.xlsx]

## Sheet: Sheet1
Supplementary Table 7. List of primers used in qRT-PCR assays.
Primer	Sequence (5' to 3')	Gene ID	Position
LQP2293	ATTCATTCACCTTTCTCAATCAGC	PB.7865_0_path0	A1
LQP2294	CAACTTCTAATCCACCCCCAA	PB.7865_0_path0	A1
LQP2291	TGAATACTGCTCGTCAATGGG	PB.7865_0_path0	A2
LQP2292	TACAAACAAGTGGGTGATGAAGAT	PB.7865_0_path0	A2
LQP2289	AAGCCAAGTGAGAAAGACATAGTT	PB.7865_0_path0	A3
LQP2290	GGAATCCCATGCCAAAGAT	PB.7865_0_path0	A3
LQP2287	AGGAGTGGACAAGGCGGTAT	PB.7865_0_path0	A4
LQP2288	CGGTGCGCTCAGAGGAA	PB.7865_0_path0	A4
LQP2267	TTGACTATGGCGTGCTGTTTT	PB.15065_8_path0	B1
LQP2268	AAAAGCGAGAACAAAGTGGGT	PB.15065_8_path0	B1
LQP2269	GCTTCAACTTTGCTTGGCTTC	PB.15065_8_path0	B2
LQP2270	GTGCCAAAGTGAACCGAACAG	PB.15065_8_path0	B2
LQP2271	ATTGAGATAGGAATCTAGGGTGC	PB.15065_8_path0	B3
LQP2272	TAAGAAATAAGAATACCACACGACA	PB.15065_8_path0	B3
LQP2273	TCACAACGACCACTTCACCAA	PB.15065_8_path0	B4
LQP2274	CTGAAAAGCCTAAGCAGAGCATT	PB.15065_8_path0	B4
LQP2275	CTTGGTTCTTGCTATCCTTGC	PB.15065_8_path0	B5
LQP2276	GCTTTGACTTGCGTTGCTT	PB.15065_8_path0	B5
PgqACT-F2	TGCTCAGTGGAGGGTCTACCAT	PgqACT	\
PgqACT-R2	CAGGTGGTGCAATCACTTTAAT	PgqACT	\
